# Supplementary material for: Effects and mechanisms of Porphyromonas gingivalis outer membrane vesicles induced cardiovascular injury
Source: BMC Oral Health. 2024 Jan 19;24:112. doi: 10.1186/s12903-024-03886-7 (PMC10799447; doi:10.1186/s12903-024-03886-7)
Supplement: Supplementary file 3 — Supplementary Material 3 [file 12903_2024_3886_MOESM3_ESM.xlsx]

## Sheet: Excel S2 DEGs list of RNA-seq w
Excel S2: DEGs list of RNA-seq with up regulation
gene_id	Pgom_1	Pgom_2	Pgom_3	WT_1	WT_2	WT_3	Pgom	WT	log2FoldChange	pvalue	padj	gene_name	gene_chr	gene_start	gene_end	gene_strand	gene_length	gene_biotype	gene_description	tf_family	Pgom_1_count	Pgom_2_count	Pgom_3_count	WT_1_count	WT_2_count	WT_3_count	Pgom_1_fpkm	Pgom_2_fpkm	Pgom_3_fpkm	WT_1_fpkm	WT_2_fpkm	WT_3_fpkm
ENSDARG00000033999	915.498	671.282	800.389	260.842	190.883	196.994	795.723	216.24	1.87976	5.99e-21	1.28e-16	cyp26a1	12	8954761	8958353	-	1879	protein_coding	- && P79739.1 RecName: Full=Cytochrome P450 26A1; AltName: Full=Cytochrome P450RAI; AltName: Full=Retinoic acid 4-hydroxylase; AltName: Full=Retinoic acid-metabolizing cytochrome && PF00067:Cytochrome P450	p450	954	705	778	256	186	200	36.5948	26.8329	31.9936	10.4265	7.63008	7.87434
ENSDARG00000032553	192.888	223.761	164.605	43.8134	45.1551	37.4288	193.751	42.1324	2.20257	2.6e-15	2.78e-11	egln3	17	9912036	9936915	-	2315	protein_coding	- && Q9GZT9.1 RecName: Full=Egl nine homolog 1; AltName: Full=Hypoxia-inducible factor prolyl hydroxylase 2; Short=HIF-PH2; Short=HIF-prolyl hydroxylase 2; Short=HPH-2; AltName: Full=Prolyl hydroxylase domain-containing protein 2; Short=PHD2; AltName: Full=SM-20 && -	-	201	235	160	43	44	38	6.2581	7.25975	5.34047	1.42149	1.46502	1.21435
ENSDARG00000053563	115.157	199.004	55.554	8.15133	10.2625	5.90981	123.238	8.10789	3.92989	2.44e-14	1.74e-10	ms4a17a.12	4	76755294	76774721	+	2516	protein_coding	- && Q8N5U1.2 RecName: Full=Membrane-spanning 4-domains subfamily A member 15 && PF04103:CD20-like family	-	120	209	54	8	10	6	3.4377	5.94074	1.65842	0.243336	0.30636	0.176422
ENSDARG00000105674	150.664	300.887	64.813	11.2081	24.63	20.6843	172.121	18.8408	3.19231	2.23e-11	9.54e-08	ms4a17a.2	4	76671012	76688961	+	914	protein_coding	- && Q3UPL6.1 RecName: Full=Membrane-spanning 4-domains subfamily A member 15 && PF04103:CD20-like family	-	157	316	63	11	24	21	12.3809	24.7255	5.32605	0.92103	2.02399	1.69975
ENSDARG00000018404	1090.15	1381.6	855.944	409.604	410.501	520.063	1109.23	446.723	1.31215	1.07e-10	3.26e-07	krt18a.1	23	10347851	10351754	+	1851	protein_coding	- && Q7ZTS4.2 RecName: Full=Keratin, type I cytoskeletal 18; AltName: Full=Cytokeratin-18; Short=CK-18; AltName: Full=Dorsal aorta proneprin kinesin-1; AltName: Full=DreK18; AltName: Full=Keratin-18; Short=K18 && PF00038:Intermediate filament protein	Filament	1136	1451	832	402	400	528	44.2354	56.0616	34.7318	16.6206	16.657	21.1027
ENSDARG00000077308	105.561	179.961	70.9857	19.3594	21.5513	14.7745	118.836	18.5617	2.68122	1.46e-10	3.9e-07	gpr84	6	39114345	39119142	+	1822	protein_coding	- && Q8CIM5.1 RecName: Full=G-protein coupled receptor 84 && PF00001:7 transmembrane receptor (rhodopsin family)	7tm_1	110	189	69	19	21	15	4.35153	7.41853	2.92625	0.798054	0.888411	0.609051
ENSDARG00000097527	54.6995	93.3129	34.9785	3.05675	1.02625	0.984968	60.997	1.68932	5.17996	1.64e-10	3.9e-07	ms4a17a.5	4	76787274	76808437	+	819	protein_coding	- && Q3UPL6.1 RecName: Full=Membrane-spanning 4-domains subfamily A member 15 && PF04103:CD20-like family	-	57	98	34	3	1	1	5.01636	8.5575	3.20779	0.280327	0.094115	0.090329
ENSDARG00000036028	2919.23	3117.41	1808.59	895.627	1200.71	1132.71	2615.08	1076.35	1.28083	8.2e-10	1.75e-06	arrdc3b	10	43761480	43771447	-	2811	protein_coding	- && Q6TXF1.1 RecName: Full=Arrestin domain-containing protein 3; AltName: Full=Liver regeneration-related protein LRRG00048 && PF02752:Arrestin (or S-antigen), C-terminal domain|PF00339:Arrestin (or S-antigen), N-terminal domain	-	3042	3274	1758	879	1170	1150	78.0003	83.2957	48.3246	23.9307	32.0825	30.2655
ENSDARG00000057644	396.332	268.513	113.166	59.0971	52.3389	64.0229	259.337	58.4863	2.14915	3.86e-09	5.89e-06	adam8b	12	9096963	9132682	-	3768	protein_coding	- && Q05910.3 RecName: Full=Disintegrin and metalloproteinase domain-containing protein 8; Short=ADAM 8; AltName: Full=Cell surface antigen MS2; AltName: Full=Macrophage cysteine-rich glycoprotein; AltName: CD_antigen=CD156a; Flags: Precursor && PF01562:Reprolysin family propeptide|PF01421:Reprolysin (M12B) family zinc metalloprotease|PF00200:Disintegrin|PF08516:ADAM cysteine-rich	-	413	282	110	58	51	65	7.90018	5.35233	2.25576	1.178	1.04328	1.27618
ENSDARG00000075445	377.139	230.426	249.993	83.5511	109.809	105.392	285.853	99.5839	1.52144	4.51e-09	6.42e-06	psmb5	2	38373272	38392575	+	1308	protein_coding	- && O55234.3 RecName: Full=Proteasome subunit beta type-5; AltName: Full=Macropain epsilon chain; AltName: Full=Multicatalytic endopeptidase complex epsilon chain; AltName: Full=Proteasome chain 6; AltName: Full=Proteasome epsilon chain; AltName: Full=Proteasome subunit X; Flags: Precursor && PF00227:Proteasome subunit	Proteasome	393	242	243	82	107	107	21.6562	13.2316	14.3552	4.7977	6.30549	6.05184
ENSDARG00000003216	5518.9	5176.96	2220.1	1533.47	1588.64	1506.02	4305.32	1542.71	1.48075	5.7e-09	7.61e-06	anxa2a	25	34013093	34027440	+	1723	protein_coding	- && P27006.2 RecName: Full=Annexin A2-A; AltName: Full=Annexin II type I; AltName: Full=Annexin-2-A; AltName: Full=Calpactin I heavy chain; AltName: Full=Calpactin-1 heavy chain; AltName: Full=Lipocortin II && PF00191:Annexin	-	5751	5437	2158	1505	1548	1529	240.578	225.672	96.778	66.8465	69.2514	65.6498
ENSDARG00000014201	284.054	73.3173	50.4101	16.3027	11.2888	17.7294	135.927	15.107	3.1693	6.11e-09	7.68e-06	otpa	21	7582036	7586992	+	2222	protein_coding	- && Q6DGH9.1 RecName: Full=Homeobox protein orthopedia B && PF00046:Homeobox domain|PF03826:OAR domain	Homeobox	296	77	49	16	11	18	9.60164	2.47828	1.70397	0.551065	0.381585	0.599294
ENSDARG00000056795	672.708	576.064	187.238	110.043	108.783	141.835	478.67	120.22	1.99357	7.84e-09	9.3e-06	serpine1	7	26265584	26270014	-	1789	protein_coding	- && P05121.1 RecName: Full=Plasminogen activator inhibitor 1; Short=PAI; Short=PAI-1; AltName: Full=Endothelial plasminogen activator inhibitor; AltName: Full=Serpin E1; Flags: Precursor && PF00079:Serpin (serine protease inhibitor)	Serpin	701	605	182	108	106	144	28.2426	24.1852	7.86089	4.61999	4.56708	5.95475
ENSDARG00000070442	184.251	109.5	48.3526	17.3216	19.4988	17.7294	114.035	18.1833	2.65027	9.71e-09	1.09e-05	si:ch211-113g11.6	16	29407666	29452039	-	8713	protein_coding	- && Q9QUR8.1 RecName: Full=Semaphorin-7A; AltName: Full=Semaphorin-K1; Short=Sema K1; AltName: Full=Semaphorin-L; Short=Sema L; AltName: CD_antigen=CD108; Flags: Precursor && PF01437:Plexin repeat|PF01403:Sema domain	Sema	192	115	47	17	19	18	1.5883	0.943919	0.416813	0.149317	0.168085	0.152833
ENSDARG00000015445	1094.95	733.173	650.188	395.339	271.957	344.739	826.104	337.345	1.29224	1.06e-08	1.14e-05	lim2.4	19	10537443	10554352	-	5422	protein_coding	- && P56563.2 RecName: Full=Lens fiber membrane intrinsic protein; AltName: Full=MP17; AltName: Full=MP18; AltName: Full=MP19; AltName: Full=MP20 && -	-	1141	770	632	388	265	350	15.1678	10.1563	9.00675	5.47645	3.76729	4.77551
ENSDARG00000098315	968.278	801.729	1612.1	486.023	437.183	458.01	1127.37	460.406	1.29162	2.83e-08	2.88e-05	cyp1a	18	5588068	5598958	-	2614	protein_coding	- && Q92110.2 RecName: Full=Cytochrome P450 1A1; AltName: Full=CYP1A2; AltName: Full=CYPIA1 && PF00067:Cytochrome P450	p450	1009	842	1567	477	426	465	27.8217	23.0362	46.3206	13.965	12.5617	13.1601
ENSDARG00000098700	748.52	856.955	72.0145	16.3027	13.3413	15.7595	559.163	15.1345	5.20733	3.33e-08	2.96e-05	il1b	10	44955106	44964776	+	3351	protein_coding	- && - && PF00340:Interleukin-1 / 18	-	780	900	70	16	13	16	16.7771	19.2076	1.61411	0.365404	0.299028	0.353229
ENSDARG00000025301	1429.87	674.138	575.087	330.129	319.164	274.806	893.03	308.033	1.53595	4.37e-08	3.67e-05	gfap	3	31792441	31804481	-	2651	protein_coding	- && Q58EE9.2 RecName: Full=Glial fibrillary acidic protein; Short=GFAP && PF00038:Intermediate filament protein|PF04732:Intermediate filament head (DNA binding) region	Filament	1490	708	559	324	311	279	40.5111	19.0998	16.2934	9.35325	9.0426	7.78584
ENSDARG00000060927	320.52	213.287	177.979	76.4187	92.3627	81.7524	237.262	83.5112	1.50724	4.47e-08	3.67e-05	si:ch211-136a13.1	18	49225552	49247479	+	4470	protein_coding	- && Q14DK5.1 RecName: Full=HHIP-like protein 1; Flags: Precursor && -	-	334	224	173	75	90	83	5.38563	3.58381	2.99054	1.28405	1.55195	1.37367
ENSDARG00000007377	3271.42	2356.63	1116.22	894.608	712.219	760.396	2248.09	789.074	1.51061	4.85e-08	3.7e-05	odc1	17	51743908	51760243	+	5194	protein_coding	- && P27117.1 RecName: Full=Ornithine decarboxylase; Short=ODC && PF00278:Pyridoxal-dependent decarboxylase, C-terminal sheet domain|PF02784:Pyridoxal-dependent decarboxylase, pyridoxal binding domain	-	3409	2475	1085	878	694	772	47.3067	34.0783	16.1413	12.9366	10.2991	10.9958
ENSDARG00000020084	310.924	148.539	159.461	75.3998	55.4176	49.2484	206.308	60.0219	1.7822	6.95e-08	5.12e-05	tg	16	31530762	31598771	-	8356	protein_coding	- && P01266.5 RecName: Full=Thyroglobulin; Short=Tg; Flags: Precursor && PF00135:Carboxylesterase family|PF00086:Thyroglobulin type-1 repeat|PF07699:GCC2 and GCC3	COesterase	324	156	155	74	54	50	2.79476	1.33515	1.43332	0.677736	0.498125	0.442673
ENSDARG00000037859	112.278	56.1782	8.23023	2.03783	4.10501	0	58.8955	2.04761	4.85924	9.8e-08	6.76e-05	il11a	16	12611362	12617155	+	660	protein_coding	- && - && PF07400:Interleukin 11	-	117	59	8	2	4	0	12.7773	6.39312	0.936605	0.231907	0.467153	0
novel.4184	215.919	205.669	82.3023	23.4351	47.2076	48.2634	167.964	39.6354	2.08373	1.04e-07	6.93e-05	-	CHR_ALT_CTG5_1_49	50972231	50994285	-	3877	-	- && A7Z064.2 RecName: Full=3-hydroxy-3-methylglutaryl-coenzyme A reductase; Short=HMG-CoA reductase && PF00368:Hydroxymethylglutaryl-coenzyme A reductase	-	225	216	80	23	46	49	4.18297	3.9844	1.59443	0.454004	0.914545	0.935
ENSDARG00000092204	212.081	333.26	150.202	67.2484	73.8901	86.6772	231.848	75.9386	1.61074	1.37e-07	8.35e-05	ms4a17a.5	4	76659013	76667229	+	1039	protein_coding	- && Q3UPL6.1 RecName: Full=Membrane-spanning 4-domains subfamily A member 15 && PF04103:CD20-like family	-	221	350	146	66	72	88	15.3311	24.0911	10.858	4.86134	5.34146	6.26582
ENSDARG00000061231	660.233	479.895	202.669	130.421	159.069	121.151	447.599	136.88	1.71007	1.5e-07	8.91e-05	tinagl1	19	41769135	41829721	+	1759	protein_coding	- && Q99JR5.1 RecName: Full=Tubulointerstitial nephritis antigen-like; AltName: Full=Adrenocortical zonation factor 1; Short=AZ-1; AltName: Full=Androgen-regulated gene 1 protein; AltName: Full=Tubulointerstitial nephritis antigen-related protein; Short=TARP; Flags: Precursor && PF00112:Papain family cysteine protease	Peptidase_C1	688	504	197	128	155	123	28.1916	20.4913	8.65388	5.56892	6.79217	5.17309
ENSDARG00000020956	429.919	323.739	340.526	188.499	147.78	170.4	364.728	168.893	1.11077	1.74e-07	0.000100594	pck2	24	12920019	12938922	-	3414	protein_coding	- && Q9Z2V4.1 RecName: Full=Phosphoenolpyruvate carboxykinase, cytosolic [GTP]; Short=PEPCK-C && PF00821:Phosphoenolpyruvate carboxykinase	-	448	340	331	185	144	173	9.45828	7.1223	7.49161	4.14701	3.25119	3.74881
ENSDARG00000061081	472.143	401.817	235.59	125.327	127.255	168.43	369.85	140.337	1.39824	1.81e-07	0.000101501	arpp21	19	42886413	42917226	+	2836	protein_coding	- && Q9DCB4.2 RecName: Full=cAMP-regulated phosphoprotein 21; Short=ARPP-21; AltName: Full=Regulator of calmodulin signaling; AltName: Full=Thymocyte cAMP-regulated phosphoprotein && PF12752:SUZ domain|PF01424:R3H domain	R3H	492	422	229	123	124	171	12.5042	10.6417	6.23936	3.31914	3.37022	4.46068
novel.1439	1026.82	561.782	562.742	288.353	300.692	322.085	717.113	303.71	1.23965	1.96e-07	0.000107412	-	CHR_ALT_CTG10_1_20	21776785	21820053	+	20950	-	- && Q5DRA2.1 RecName: Full=Protocadherin gamma-C5; Short=PCDH-gamma-C5; Flags: Precursor && PF00028:Cadherin domain	Cadherin	1070	590	547	283	293	327	3.68127	2.01406	2.0175	1.03378	1.07802	1.15472
ENSDARG00000091209	419.363	1004.54	339.497	180.348	215.513	155.625	587.801	183.829	1.67757	2.08e-07	0.000111207	ucp3	10	36650222	36656693	+	1676	protein_coding	- && Q9W725.1 RecName: Full=Mitochondrial uncoupling protein 2; Short=UCP 2; AltName: Full=Solute carrier family 25 member 8 [Cyprinus carpio] && PF00153:Mitochondrial carrier protein	Mito_carr	437	1055	330	177	210	158	18.7934	45.0177	15.2142	8.08214	9.65802	6.9742
ENSDARG00000059775	168.897	74.2695	37.036	14.2648	12.315	16.7445	93.4008	14.4414	2.6935	2.17e-07	0.000112946	slc32a1	6	60142619	60147517	-	3495	protein_coding	- && Q6DIV6.1 RecName: Full=Vesicular inhibitory amino acid transporter; AltName: Full=GABA and glycine transporter; AltName: Full=Solute carrier family 32 member 1; AltName: Full=Vesicular GABA transporter && PF01490:Transmembrane amino acid transporter protein	Aa_trans	176	78	36	14	12	17	3.62964	1.59607	0.795914	0.306555	0.264653	0.359843
ENSDARG00000040623	948.125	825.534	378.59	235.37	325.322	199.949	717.417	253.547	1.50122	2.25e-07	0.000114213	fosl2	17	41302660	41318547	+	3632	protein_coding	- && P18625.1 RecName: Full=Fos-related antigen 2; Short=FRA-2 && PF00170:bZIP transcription factor	bZIP_1	988	867	368	231	317	203	19.6069	17.0717	7.82911	4.86736	6.72754	4.13486
ENSDARG00000070061	570.027	505.604	338.468	212.953	213.46	213.738	471.366	213.384	1.14399	2.45e-07	0.000121598	gfer	3	40162399	40168482	+	1564	protein_coding	- && P56213.2 RecName: Full=FAD-linked sulfhydryl oxidase ALR; AltName: Full=Augmenter of liver regeneration && -	-	594	531	329	209	208	217	27.3746	24.2808	16.2544	10.2267	10.2511	10.2644
ENSDARG00000017230	193.848	379.917	148.144	55.0215	84.1527	76.8275	240.636	72.0006	1.74149	2.77e-07	0.000127429	fbxw11b	10	21444654	21470593	+	2917	protein_coding	- && Q9UKB1.1 RecName: Full=F-box/WD repeat-containing protein 11; AltName: Full=F-box and WD repeats protein beta-TrCP2; AltName: Full=F-box/WD repeat-containing protein 1B; AltName: Full=Homologous to Slimb protein; Short=HOS && PF12937:F-box-like|PF00400:WD domain, G-beta repeat|PF12125:D domain of beta-TrCP	WD40	202	399	144	54	82	78	4.99129	9.7823	3.81449	1.41672	2.16681	1.9782
ENSDARG00000058379	414.565	123.782	138.885	70.3052	33.8663	48.2634	225.744	50.8117	2.15182	2.79e-07	0.000127429	otpb	5	51615025	51619742	-	3576	protein_coding	- && Q6DGH9.1 RecName: Full=Homeobox protein orthopedia B && PF00046:Homeobox domain|PF03826:OAR domain	Homeobox	432	130	135	69	33	49	8.70731	2.59986	2.91707	1.47665	0.711311	1.0137
ENSDARG00000009922	290.771	212.335	152.259	75.3998	91.3364	68.9478	218.455	78.5613	1.47678	2.8e-07	0.000127429	dmbx1a	2	10183640	10192487	-	4421	protein_coding	- && Q8JI10.1 RecName: Full=Diencephalon/mesencephalon homeobox protein 1-A; AltName: Full=Paired homeobox protein 1 && PF00046:Homeobox domain	Homeobox	303	223	148	74	89	70	4.93992	3.60736	2.58673	1.28097	1.55172	1.17136
ENSDARG00000093546	133.39	181.865	109.05	33.6242	42.0763	57.1282	141.435	44.2762	1.67511	3.05e-07	0.000135551	si:ch73-56d11.5	4	76775837	76785895	+	1699	protein_coding	- && Q9BY19.1 RecName: Full=Membrane-spanning 4-domains subfamily A member 8; AltName: Full=Four-span transmembrane protein 4; AltName: Full=Membrane-spanning 4-domains subfamily A member 8B && PF04103:CD20-like family	-	139	191	106	33	41	58	5.89684	8.03979	4.82084	1.48644	1.86009	2.52549
ENSDARG00000086647	261.022	172.343	109.05	67.2484	52.3389	46.2935	180.805	55.2936	1.7107	4.14e-07	0.000180322	chrng	2	45081489	45097743	+	2520	protein_coding	- && P02713.1 RecName: Full=Acetylcholine receptor subunit gamma; Flags: Precursor && PF02931:Neurotransmitter-gated ion-channel ligand binding domain|PF02932:Neurotransmitter-gated ion-channel transmembrane region	Neur_chan_LBD	272	181	106	66	51	47	7.77976	5.13668	3.25024	2.00434	1.55996	1.37978
ENSDARG00000056376	47.9821	95.2173	85.3886	7.13241	21.5513	14.7745	76.196	14.4861	2.39524	4.24e-07	0.000181095	ankrd37	1	17695426	17698773	+	1076	protein_coding	- && Q28FJ2.1 RecName: Full=Ankyrin repeat domain-containing protein 37 && PF13857:Ankyrin repeats (many copies)	-	50	100	83	7	21	15	3.34931	6.64649	5.96041	0.497867	1.50435	1.03131
ENSDARG00000102975	1065.2	739.838	524.677	367.829	342.768	312.235	776.572	340.944	1.18803	4.72e-07	0.000194057	nsg2	21	41256771	41305748	-	1576	protein_coding	- && Q9Y328.1 RecName: Full=Neuron-specific protein family member 2; AltName: Full=Protein p19; Short=Hmp19 && PF06387:D1 dopamine receptor-interacting protein (calcyon)	Calcyon	1110	777	510	361	334	317	50.765	35.259	25.0049	17.5298	16.3355	14.8804
ENSDARG00000079296	182.332	248.517	54.5252	27.5107	41.0501	36.4438	161.791	35.0015	2.20979	4.91e-07	0.000194715	gcga	22	11617520	11626018	-	2317	protein_coding	- && P79695.1 RecName: Full=Glucagon; Contains: RecName: Full=Glicentin-related polypeptide; Short=GRPP; Contains: RecName: Full=Glucagon; Contains: RecName: Full=Glucagon-like peptide; Flags: Precursor && PF00123:Peptide hormone	-	190	261	53	27	40	37	5.91051	8.05599	1.7675	0.891795	1.33069	1.18137
ENSDARG00000099446	216.879	56.1782	60.6979	21.3972	22.5775	9.84968	111.252	17.9415	2.63523	4.92e-07	0.000194715	slit1b	22	34843282	34937464	-	5149	protein_coding	- && Q80TR4.2 RecName: Full=Slit homolog 1 protein; Short=Slit-1; Flags: Precursor && PF01462:Leucine rich repeat N-terminal domain|PF00008:EGF-like domain|PF02210:Laminin G domain|PF13855:Leucine rich repeat	Laminin_G_2	226	59	59	21	22	10	3.16361	0.819471	0.8854	0.312121	0.329339	0.143677
ENSDARG00000075833	142.027	218.048	131.684	62.1539	63.6276	36.4438	163.919	54.0751	1.60201	5.88e-07	0.000224288	lyve1a	7	66822229	66833588	+	1472	protein_coding	- && - && PF00193:Extracellular link domain	Xlink	148	229	128	61	62	37	7.24689	11.1258	6.71913	3.17139	3.24658	1.85954
ENSDARG00000075045	270.619	343.734	61.7267	46.8701	52.3389	51.2184	225.36	50.1424	2.169	6.23e-07	0.00023358	cxcl18b	1	49222164	49225890	-	1101	protein_coding	- && - && -	-	282	361	60	46	51	52	18.4612	23.449	4.2109	3.19741	3.57047	3.49403
novel.2745	214.96	298.03	235.59	118.194	116.993	93.572	249.527	109.586	1.18794	6.6e-07	0.000238917	-	CHR_ALT_CTG19_1_2	30862337	30878556	+	3314	-	- && Q6DEJ6.1 RecName: Full=Sodium-dependent lysophosphatidylcholine symporter 1-B; Short=NLS1-B; Short=Sodium-dependent LPC symporter 1-B; AltName: Full=Major facilitator superfamily domain-containing protein 2A-B && -	-	224	313	229	116	114	95	4.87184	6.75455	5.33941	2.67875	2.65152	2.12071
ENSDARG00000094901	180.413	385.63	325.094	131.44	105.704	97.5119	297.045	111.552	1.41312	7.51e-07	0.00026678	abcc6b.2	3	36807642	36824190	-	5175	protein_coding	- && Q5F364.1 RecName: Full=Multidrug resistance-associated protein 1; AltName: Full=ATP-binding cassette sub-family C member 1; AltName: Full=Leukotriene C(4) transporter; Short=LTC4 transporter && PF00005:ABC transporter|PF00664:ABC transporter transmembrane region	ABC_membrane	188	405	316	129	103	99	2.61846	5.59692	4.71832	1.90768	1.53416	1.41526
ENSDARG00000024548	6347.07	3411.63	2624.41	1893.15	1731.29	1624.21	4127.7	1749.55	1.23843	7.64e-07	0.00026678	cryba4	10	44042033	44051808	+	1807	protein_coding	- && A2ICR5.1 RecName: Full=Beta-crystallin A4; AltName: Full=Beta-A4 crystallin && -	-	6614	3583	2551	1858	1687	1649	263.818	141.806	109.084	78.6891	71.9614	67.5109
ENSDARG00000001452	586.341	420.86	251.022	162.008	163.174	170.4	419.408	165.194	1.34475	7.74e-07	0.00026678	adam8a	13	24671481	24679636	+	3337	protein_coding	- && Q05910.3 RecName: Full=Disintegrin and metalloproteinase domain-containing protein 8; Short=ADAM 8; AltName: Full=Cell surface antigen MS2; AltName: Full=Macrophage cysteine-rich glycoprotein; AltName: CD_antigen=CD156a; Flags: Precursor && PF00200:Disintegrin|PF08516:ADAM cysteine-rich|PF01562:Reprolysin family propeptide|PF01421:Reprolysin (M12B) family zinc metalloprotease	-	611	442	244	159	159	173	13.1972	9.47263	5.64995	3.64643	3.67269	3.83531
novel.2011	103.641	172.343	87.4462	18.3405	44.1288	34.4739	121.144	32.3144	1.90742	1.03e-06	0.000344782	-	CHR_ALT_CTG14_1_18	23717183	23726826	+	1709	-	- && Q6DGP4.1 RecName: Full=NEDD4 family-interacting protein 1-like && PF10176:Protein of unknown function (DUF2370)	-	108	181	85	18	43	35	4.55491	7.57428	3.84315	0.806042	1.93941	1.51509
ENSDARG00000099744	472.143	308.504	195.468	134.497	104.678	123.121	325.372	120.765	1.43046	1.11e-06	0.000366029	gap43	15	47161917	47176151	+	1056	protein_coding	- && P17691.1 RecName: Full=Neuromodulin; AltName: Full=Axonal membrane protein GAP-43; AltName: Full=Growth-associated protein 43 && PF10580:Gap junction protein N-terminal region|PF00612:IQ calmodulin-binding motif	IQ	492	324	190	132	102	125	33.5814	21.9425	13.9027	9.56615	7.44525	8.75704
novel.3385	188.09	139.969	88.4749	55.0215	12.315	8.86472	138.845	25.4004	2.45278	1.42e-06	0.00045129	-	CHR_ALT_CTG23_1_29	28356837	28359883	-	1953	-	- && P79766.1 RecName: Full=Neurogenic differentiation factor 4; Short=NeuroD4; AltName: Full=NeuroM && PF00010:Helix-loop-helix DNA-binding domain	HLH	196	147	86	54	12	9	7.23355	5.38294	3.40257	2.11601	0.473611	0.340919
ENSDARG00000043932	279.256	162.822	83.331	45.8512	50.2863	52.2033	175.136	49.447	1.82538	1.5e-06	0.000461628	stmn4l	17	12698532	12711195	+	3657	protein_coding	- && P63043.1 RecName: Full=Stathmin-4; AltName: Full=Stathmin-like protein B3; Short=RB3 >P63042.1 RecName: Full=Stathmin-4; AltName: Full=Stathmin-like protein B3; Short=RB3 && PF00836:Stathmin family	-	291	171	81	45	49	53	5.73543	3.34407	1.71148	0.941705	1.03279	1.07217
ENSDARG00000063614	79.6502	13.3304	17.4892	0	0	0.984968	36.8233	0.328323	6.67027	1.51e-06	0.000461628	skor2	10	14547941	14556978	-	768	protein_coding	- && Q2VWA4.2 RecName: Full=SKI family transcriptional corepressor 2; AltName: Full=Functional Smad-suppressing element on chromosome 18; Short=Fussel-18; AltName: Full=LBX1 corepressor 1-like protein; AltName: Full=Ladybird homeobox corepressor 1-like protein && PF08782:c-SKI Smad4 binding domain|PF02437:SKI/SNO/DAC family	-	83	14	17	0	0	1	7.78959	1.30368	1.7104	0	0	0.0963274
ENSDARG00000021242	4563.09	3680.15	1839.46	1688.34	1345.42	1292.28	3360.9	1442.01	1.22088	1.53e-06	0.000461628	mvp	3	15708419	15734530	-	3150	protein_coding	- && Q6P3L0.1 RecName: Full=Major vault protein; Short=MVP && PF11978:Shoulder domain|PF01505:Major Vault Protein repeat	-	4755	3865	1788	1657	1311	1312	108.802	87.7493	43.8599	40.2568	32.08	30.813
ENSDARG00000055897	476.942	244.708	116.252	74.3809	87.2314	76.8275	279.301	79.4799	1.81395	1.58e-06	0.000468225	zgc:154093	15	23693514	23699737	-	2733	protein_coding	- && Q5PQP4.1 RecName: Full=Cdc42 effector protein 2; AltName: Full=Binder of Rho GTPases 1 && -	-	497	257	113	73	85	78	13.1073	6.72509	3.19484	2.04414	2.3973	2.11138
ENSDARG00000055455	760.036	717.938	287.029	251.672	144.702	232.453	588.334	209.609	1.48919	1.75e-06	0.000493858	gpm6aa	14	36348549	36378494	-	5148	protein_coding	- && P35802.1 RecName: Full=Neuronal membrane glycoprotein M6-a; Short=M6a && PF01275:Myelin proteolipid protein (PLP or lipophilin)	-	792	754	279	247	141	236	11.0888	10.4746	4.18771	3.67186	2.11117	3.39144
ENSDARG00000076364	583.462	367.539	263.367	122.27	201.145	144.79	404.789	156.069	1.3757	1.87e-06	0.000503043	si:dkey-178k16.1	23	11864223	12015139	-	5290	protein_coding	- && Q9WTP0.1 RecName: Full=Band 4.1-like protein 1; AltName: Full=Neuronal protein 4.1; Short=4.1N && PF08736:FERM adjacent (FA)|PF04382:SAB domain|PF00373:FERM central domain|PF09379:FERM N-terminal domain|PF05902:4.1 protein C-terminal domain (CTD)|PF09380:FERM C-terminal PH-like domain	Band_41	608	386	256	120	196	147	8.28411	5.21839	3.73934	1.73601	2.8559	2.05576
ENSDARG00000059369	112.278	22.8521	9.259	4.07566	2.0525	0	48.1297	2.04272	4.56862	1.89e-06	0.000503043	si:ch1073-15f12.3	22	1073413	1079773	-	918	protein_coding	- && - && -	-	117	24	9	4	2	0	9.18631	1.86971	0.757549	0.333461	0.167931	0
ENSDARG00000012426	166.018	84.7434	67.8994	31.5864	26.6826	26.5941	106.22	28.2877	1.91005	1.9e-06	0.000503043	neflb	8	6873853	6877390	-	3209	protein_coding	- && Q02916.3 RecName: Full=Neurofilament light polypeptide; Short=NF-L; AltName: Full=Neurofilament triplet L protein && PF00038:Intermediate filament protein	Filament	173	89	66	31	26	27	3.88574	1.98347	1.58922	0.739297	0.62452	0.622451
ENSDARG00000094215	23.991	103.787	56.5828	9.17024	3.07876	11.8196	61.4536	8.02287	2.93393	1.93e-06	0.000503043	BX005417.1	4	76988215	77004811	-	1827	antisense	- && - && -	-	25	109	55	9	3	12	0.986278	4.2667	2.32613	0.376991	0.126568	0.485908
ENSDARG00000045639	1097.83	496.082	373.447	229.256	248.353	242.302	655.786	239.97	1.45067	2.18e-06	0.000560255	elavl4	8	16004154	16117112	+	7728	protein_coding	- && Q61701.1 RecName: Full=ELAV-like protein 4; AltName: Full=Hu-antigen D; Short=HuD; AltName: Full=Paraneoplastic encephalomyelitis antigen HuD && PF00076:RNA recognition motif. (a.k.a. RRM, RBD, or RNP domain)	RRM_1	1144	521	363	225	242	246	10.6698	4.82142	3.62953	2.22814	2.41374	2.35494
ENSDARG00000033440	259.103	136.161	296.288	77.4376	88.2577	93.572	230.517	86.4224	1.4144	2.25e-06	0.000564254	metap1	13	12606821	12633160	+	2308	protein_coding	- && Q4QRK0.2 RecName: Full=Methionine aminopeptidase 1; Short=MAP 1; Short=MetAP 1; AltName: Full=Peptidase M 1 && PF00557:Metallopeptidase family M24|PF15801:zf-MYND-like zinc finger, mRNA-binding	Peptidase_M24	270	143	288	76	86	95	8.4319	4.43103	9.642	2.52003	2.87214	3.04508
ENSDARG00000037861	429.919	440.856	176.95	108.005	145.728	130.016	349.242	127.916	1.44981	2.29e-06	0.00056507	slc2a3b	16	12474861	12496632	-	4303	protein_coding	- && P28568.1 RecName: Full=Solute carrier family 2, facilitated glucose transporter member 3; AltName: Full=CEF-GT3; AltName: Full=Glucose transporter type 3; Short=GLUT-3 && PF00083:Sugar (and other) transporter	Sugar_tr	448	463	172	106	142	132	7.5042	7.6951	3.08864	1.88522	2.54366	2.26941
ENSDARG00000093019	196.726	143.778	78.1871	40.7566	45.1551	44.3236	139.564	43.4118	1.68598	2.31e-06	0.00056507	si:dkey-83k24.5	8	8936912	8942454	+	2252	protein_coding	- && - && PF04142:Nucleotide-sugar transporter	-	205	151	76	40	44	45	6.5612	4.79527	2.60769	1.35931	1.50601	1.47828
novel.3698	397.291	403.721	223.245	135.516	171.384	132.971	341.419	146.624	1.22048	2.45e-06	0.000576958	-	CHR_ALT_CTG2_1_3	38272176	38277945	+	3622	-	- && Q80W88.2 RecName: Full=Homeobox and leucine zipper protein Homez; AltName: Full=Homeodomain leucine zipper-containing factor && PF00046:Homeodomain	Homeobox	414	424	217	133	167	135	8.23853	8.37186	4.62937	2.81016	3.55395	2.75738
ENSDARG00000008592	61.417	103.787	49.3814	17.3216	18.4725	14.7745	71.5284	16.8562	2.08749	2.48e-06	0.000576958	mtmr8	5	22027588	22052852	-	3569	protein_coding	- && Q6TEL0.1 RecName: Full=Myotubularin-related protein 8; AltName: Full=Myotubularin-related protein 6 && PF06602:Myotubularin-like phosphatase domain	-	64	109	48	17	18	15	1.2925	2.18416	1.03921	0.364527	0.388749	0.310925
ENSDARG00000017673	808.977	583.682	449.576	304.656	192.935	317.16	614.078	271.584	1.17705	2.48e-06	0.000576958	nova2	15	28685625	28766824	+	9248	protein_coding	- && Q2PFW9.1 RecName: Full=RNA-binding protein Nova-1; AltName: Full=Neuro-oncological ventral antigen 1; AltName: Full=Ventral neuron-specific protein 1 && PF00013:KH domain	KH_1	843	613	437	299	188	322	6.57018	4.74042	3.65127	2.47429	1.56694	2.57584
ENSDARG00000086374	36.4664	81.8869	25.7195	5.09458	9.23627	3.93987	48.0242	6.09024	2.98435	2.61e-06	0.000598605	isg15	5	20112032	20113284	+	1141	protein_coding	- && P0CG73.1 RecName: Full=Polyubiquitin; Contains: RecName: Full=Ubiquitin-related; Contains: RecName: Full=Ubiquitin; Flags: Precursor && PF00240:Ubiquitin family	ubiquitin	38	86	25	5	9	4	2.40047	5.39036	1.69303	0.33536	0.607995	0.25935
ENSDARG00000007344	578.664	1148.32	332.295	87.6268	128.281	139.866	686.426	118.591	2.53314	2.73e-06	0.000619901	tcap	3	21240594	21242460	-	1190	protein_coding	- && - && PF09470:Telethonin protein	-	603	1206	323	86	125	142	36.5231	72.4778	20.9733	5.53068	8.09666	8.8278
ENSDARG00000042641	523.004	684.612	593.605	388.207	214.487	243.287	600.407	281.994	1.09044	2.81e-06	0.000631349	cyp51	19	598657	617246	-	2597	protein_coding	- && O46420.1 RecName: Full=Lanosterol 14-alpha demethylase; Short=LDM; AltName: Full=CYPLI; AltName: Full=Cytochrome P450 51A1; AltName: Full=Cytochrome P450-14DM; Short=Cytochrome P45014DM; AltName: Full=Cytochrome P450LI; AltName: Full=Sterol 14-alpha demethylase && PF00067:Cytochrome P450	p450	545	719	577	381	209	247	15.1259	19.7998	17.1678	11.2274	6.20322	7.03617
ENSDARG00000000503	456.789	337.069	174.892	119.213	133.413	112.286	322.917	121.637	1.40952	2.94e-06	0.000653506	stx1b	19	5158306	5254699	-	6827	protein_coding	- && P61266.1 RecName: Full=Syntaxin-1B; AltName: Full=Syntaxin-1B1; AltName: Full=Syntaxin-1B2 >P61265.1 RecName: Full=Syntaxin-1B; AltName: Full=P35B; AltName: Full=Syntaxin-1B2 >P61264.1 RecName: Full=Syntaxin-1B && -	-	476	354	170	117	130	114	5.02545	3.70833	1.92411	1.31154	1.46776	1.23534
ENSDARG00000022615	887.668	734.125	477.353	361.715	345.847	310.265	699.715	339.276	1.04486	3.19e-06	0.000703082	si:ch211-241e1.3	2	944341	985417	-	4539	protein_coding	- && Q61789.4 RecName: Full=Laminin subunit alpha-3; AltName: Full=Epiligrin subunit alpha; AltName: Full=Kalinin subunit alpha; AltName: Full=Laminin-5 subunit alpha; AltName: Full=Laminin-6 subunit alpha; AltName: Full=Laminin-7 subunit alpha; AltName: Full=Nicein subunit alpha; Flags: Precursor && PF06009:Laminin Domain II|PF00053:Laminin EGF domain|PF06008:Laminin Domain I|PF02210:Laminin G d…	Laminin_G_2	925	771	464	355	337	315	14.6886	12.1478	7.89893	5.98543	5.72285	5.13407
ENSDARG00000059945	320.52	303.743	148.144	93.7403	96.4677	109.331	257.469	99.8465	1.36733	3.27e-06	0.000713243	sv2a	16	46111849	46202705	+	8959	protein_coding	- && Q02563.2 RecName: Full=Synaptic vesicle glycoprotein 2A; Short=Synaptic vesicle protein 2; Short=Synaptic vesicle protein 2A && -	-	334	319	144	92	94	111	2.6871	2.54645	1.24198	0.785879	0.808744	0.916589
ENSDARG00000052734	86.3677	118.069	48.3526	27.5107	16.42	18.7144	84.2632	20.8817	2.01453	3.56e-06	0.000753503	hmgcra	5	50972485	50992775	-	4304	protein_coding	- && A7Z064.2 RecName: Full=3-hydroxy-3-methylglutaryl-coenzyme A reductase; Short=HMG-CoA reductase && PF00368:Hydroxymethylglutaryl-coenzyme A reductase|PF12349:Sterol-sensing domain of SREBP cleavage-activation	-	90	124	47	27	16	19	1.50719	2.06041	0.843794	0.480086	0.286544	0.326582
ENSDARG00000090873	165.058	238.043	76.1296	34.6431	63.6276	36.4438	159.744	44.9049	1.83277	4.17e-06	0.000838386	ccl34a.4	2	40199002	40199780	-	530	protein_coding	- && - && PF00048:Small cytokines (intecrine/chemokine), interleukin-8 like	-	172	250	74	34	62	37	23.3911	33.7341	10.7886	4.90942	9.01693	5.1646
ENSDARG00000031283	267.74	92.3608	46.295	32.6053	28.7351	21.6693	135.465	27.6699	2.29313	4.68e-06	0.000916966	vamp1	19	9460432	9472935	-	2384	protein_coding	- && Q4R8T0.1 RecName: Full=Vesicle-associated membrane protein 3; Short=VAMP-3; AltName: Full=Synaptobrevin-3 && PF00957:Synaptobrevin	-	279	97	45	32	28	22	8.4352	2.90985	1.45854	1.02724	0.905304	0.682696
ENSDARG00000014024	44.1435	90.4564	17.4892	7.13241	4.10501	7.87975	50.6964	6.37239	2.99187	5.18e-06	0.000997641	ms4a17a.4	4	76752707	76762432	+	1717	protein_coding	- && Q8N5U1.2 RecName: Full=Membrane-spanning 4-domains subfamily A member 15 && PF04103:CD20-like family	-	46	95	17	7	4	8	1.93101	3.95693	0.765049	0.312	0.179569	0.344692
ENSDARG00000070337	285.973	228.521	209.871	129.402	79.0214	115.241	241.455	107.888	1.16222	5.96e-06	0.0011249	hoxc1a	23	36178104	36190988	+	8400	protein_coding	- && Q98SH9.1 RecName: Full=Homeobox protein Hox-C1a && PF00046:Homeobox domain	Homeobox	298	240	204	127	77	117	2.55702	2.04332	1.87656	1.15705	0.706569	1.03043
ENSDARG00000001889	5158.07	3008.87	2838.4	2252.82	1536.3	1074.6	3668.45	1621.24	1.17818	5.98e-06	0.0011249	tuba1a	23	35708730	35711398	+	1537	protein_coding	- && P68370.1 RecName: Full=Tubulin alpha-1A chain; AltName: Full=Alpha-tubulin 1; AltName: Full=Tubulin alpha-1 chain; Contains: RecName: Full=Detyrosinated tubulin alpha-1A chain >P68362.1 RecName: Full=Tubulin alpha-1A chain; AltName: Full=Alpha-tubulin 2; AltName: Full=Alpha-tubulin II; AltName: Full=Tubulin alpha-2 chain; Contains: RecName: Full=Detyrosinated tubulin alpha-1A chain >P68369.1…	Tubulin	5375	3160	2759	2211	1497	1091	252.059	147.034	138.704	110.089	75.0742	52.5124
ENSDARG00000005775	237.031	175.2	79.2159	43.8134	63.6276	45.3085	163.816	50.9165	1.68749	6.34e-06	0.00117834	scn8aa	23	27251626	27345425	-	6816	protein_coding	- && O88420.1 RecName: Full=Sodium channel protein type 8 subunit alpha; AltName: Full=Peripheral nerve protein type 4; Short=PN4; AltName: Full=Sodium channel 6; Short=NaCh6; AltName: Full=Sodium channel protein type VIII subunit alpha; AltName: Full=Voltage-gated sodium channel subunit alpha Nav1.6 && -	-	247	184	77	43	62	46	2.61195	1.9306	0.872915	0.482799	0.70114	0.499274
ENSDARG00000014420	726.448	599.869	439.288	344.394	227.828	292.536	588.535	288.252	1.0301	6.48e-06	0.00118844	elavl3	3	46800190	46818001	-	4629	protein_coding	- && Q14576.3 RecName: Full=ELAV-like protein 3; AltName: Full=Hu-antigen C; Short=HuC; AltName: Full=Paraneoplastic cerebellar degeneration-associated antigen; AltName: Full=Paraneoplastic limbic encephalitis antigen 21 && PF00076:RNA recognition motif. (a.k.a. RRM, RBD, or RNP domain)	RRM_1	757	630	427	338	222	297	11.7871	9.73325	7.12773	5.588	3.69665	4.74658
ENSDARG00000075265	64.296	139.969	14.4029	6.1135	12.315	10.8347	72.8894	9.75439	2.90291	7.32e-06	0.00129186	plaua	13	25297257	25305179	-	2408	protein_coding	- && P04185.1 RecName: Full=Urokinase-type plasminogen activator; Short=U-plasminogen activator; Short=uPA; Contains: RecName: Full=Urokinase-type plasminogen activator long chain A; Contains: RecName: Full=Urokinase-type plasminogen activator short chain A; Contains: RecName: Full=Urokinase-type plasminogen activator chain B; Flags: Precursor && PF00089:Trypsin|PF00051:Kringle domain	Trypsin	67	147	14	6	12	11	2.00547	4.36582	0.449244	0.190687	0.384121	0.337946
ENSDARG00000077069	279.256	555.117	170.777	100.873	94.4152	145.775	335.05	113.688	1.55945	7.58e-06	0.00132681	srgn	13	23070581	23074454	-	1961	protein_coding	- && - && PF04360:Serglycin	-	291	583	166	99	92	148	10.6958	21.2616	6.54095	3.86353	3.61621	5.58335
ENSDARG00000104687	845.444	638.908	347.727	172.197	254.51	314.205	610.693	246.971	1.30622	7.64e-06	0.00132742	slc16a9b	12	7589193	7607114	-	2553	protein_coding	- && Q5ZJU0.1 RecName: Full=Monocarboxylate transporter 9; Short=MCT 9; AltName: Full=Solute carrier family 16 member 9 && PF07690:Major Facilitator Superfamily	MFS_1	881	671	338	169	248	319	24.8727	18.7965	10.23	5.06598	7.48762	9.24381
ENSDARG00000001953	776.35	1049.29	376.533	310.769	299.666	318.145	734.059	309.527	1.24623	9.06e-06	0.00153554	pfkfb3	4	25472505	25485404	-	3827	protein_coding	- && Q16875.1 RecName: Full=6-phosphofructo-2-kinase/fructose-2,6-bisphosphatase 3; Short=6PF-2-K/Fru-2,6-P2ase 3; Short=PFK/FBPase 3; AltName: Full=6PF-2-K/Fru-2,6-P2ase brain/placenta-type isozyme; AltName: Full=Renal carcinoma antigen NY-REN-56; AltName: Full=iPFK-2; Includes: RecName: Full=6-phosphofructo-2-kinase; Includes: RecName: Full=Fructose-2,6-bisphosphatase && PF01591:6-phosphofructo…	-	809	1102	366	305	292	323	15.2366	20.5934	7.38981	6.09914	5.88122	6.24389
ENSDARG00000016837	150.664	228.521	68.9281	38.7188	44.1288	53.1883	149.371	45.3453	1.72062	1.06e-05	0.00172696	glipr2l	16	27614989	27622183	+	1345	protein_coding	- && Q9CYL5.3 RecName: Full=Golgi-associated plant pathogenesis-related protein 1; Short=GAPR-1; Short=Golgi-associated PR-1 protein; AltName: Full=Glioma pathogenesis-related protein 2; Short=GliPR 2 && PF00188:Cysteine-rich secretory protein family	SCP	157	240	67	38	43	54	8.41347	12.7613	3.84913	2.16216	2.46427	2.97018
ENSDARG00000022569	184.251	75.2216	54.5252	33.6242	22.5775	21.6693	104.666	25.957	2.01316	1.11e-05	0.00177824	nkx6.1	21	19070921	19073831	+	2023	protein_coding	- && Q99MA9.1 RecName: Full=Homeobox protein Nkx-6.1; AltName: Full=Homeobox protein NK-6 homolog A && PF00046:Homeobox domain	Homeobox	192	79	53	33	22	22	6.84074	2.79277	2.02437	1.24838	0.838242	0.804522
ENSDARG00000095906	197.686	143.778	130.655	81.5133	48.2338	26.5941	157.373	52.1138	1.5963	1.12e-05	0.00178453	CR848047.1	16	29212421	29227002	+	2424	lincRNA	- && - && -	-	206	151	127	80	47	27	6.12537	4.45501	4.04838	2.52572	1.49454	0.824029
novel.4464	150.664	75.2216	34.9785	10.1892	11.2888	28.5641	86.9546	16.6807	2.38003	1.15e-05	0.00182064	-	CHR_ALT_CTG6_1_38	39118068	39123119	+	2081	-	- && Q8CIM5.1 RecName: Full=G-protein coupled receptor 84 && PF00001:7 transmembrane receptor (rhodopsin family)	7tm_1	157	79	34	10	11	29	5.43783	2.71494	1.26246	0.367752	0.40744	1.03095
ENSDARG00000013926	109.399	88.5521	16.4605	7.13241	17.4463	8.86472	71.4705	11.1478	2.68373	1.19e-05	0.00186009	slc16a9a	17	20653773	20666616	-	3053	protein_coding	- && Q5ZJU0.1 RecName: Full=Monocarboxylate transporter 9; Short=MCT 9; AltName: Full=Solute carrier family 16 member 9 && PF07690:Major Facilitator Superfamily	MFS_1	114	93	16	7	17	9	2.69138	2.17852	0.404952	0.175468	0.429205	0.218086
ENSDARG00000020655	45.1031	42.8478	34.9785	11.2081	6.15751	4.92484	40.9765	7.43014	2.46638	1.22e-05	0.00187406	INSM2	17	12924930	12926456	-	1350	protein_coding	- && Q9JMC2.2 RecName: Full=Insulinoma-associated protein 2; AltName: Full=Methylated in liver tumor 1 && -	-	47	45	34	11	6	5	2.50935	2.38387	1.94606	0.623571	0.342579	0.273998
ENSDARG00000076182	82.5291	70.4608	21.6043	6.1135	9.23627	14.7745	58.1981	10.0414	2.53405	1.23e-05	0.00187406	stat1b	9	41218967	41247197	+	4445	protein_coding	- && Q764M5.1 RecName: Full=Signal transducer and activator of transcription 1 && PF01017:STAT protein, all-alpha domain|PF02864:STAT protein, DNA binding domain|PF02865:STAT protein, protein interaction domain|PF00017:SH2 domain	STAT_bind	86	74	21	6	9	15	1.39452	1.1906	0.365055	0.103302	0.156068	0.249649
ENSDARG00000095908	2972.97	2972.68	1490.7	1171.75	1092.96	1416.38	2478.78	1227.03	1.01454	1.31e-05	0.0019682	sat1a.2	5	4366431	4374375	+	1418	protein_coding	- && Q8AXL1.1 RecName: Full=Diamine acetyltransferase 1; AltName: Full=Polyamine N-acetyltransferase 1; AltName: Full=Putrescine acetyltransferase; AltName: Full=Spermidine/spermine N(1)-acetyltransferase 1; Short=SSAT; Short=SSAT-1 && PF00583:Acetyltransferase (GNAT) family	Acetyltransf_1	3098	3122	1449	1150	1065	1438	157.472	157.457	78.9592	62.0653	57.8917	75.0229
ENSDARG00000060246	784.986	770.308	451.634	243.521	383.818	342.769	668.976	323.369	1.04916	1.51e-05	0.00223495	slc16a6b	3	36313532	36328672	+	4909	protein_coding	- && O15403.2 RecName: Full=Monocarboxylate transporter 7; Short=MCT 7; AltName: Full=Monocarboxylate transporter 6; Short=MCT 6; AltName: Full=Solute carrier family 16 member 6 && PF07690:Major Facilitator Superfamily	MFS_1	818	809	439	239	374	348	12.0104	11.7858	6.91006	3.72591	5.87248	5.24442
ENSDARG00000078760	77.7309	48.5608	28.8058	14.2648	9.23627	5.90981	51.6992	9.80363	2.40273	1.6e-05	0.00232202	cacna2d3	11	36688794	36765834	-	4338	protein_coding	- && Q8IZS8.1 RecName: Full=Voltage-dependent calcium channel subunit alpha-2/delta-3; AltName: Full=Voltage-gated calcium channel subunit alpha-2/delta-3; Contains: RecName: Full=Voltage-dependent calcium channel subunit alpha-2-3; Contains: RecName: Full=Voltage-dependent calcium channel subunit delta-3; Flags: Precursor && PF13768:von Willebrand factor type A domain|PF08399:VWA N-terminal|PF02…	Cache_1	81	51	28	14	9	6	1.34584	0.840785	0.498746	0.246982	0.159917	0.102323
ENSDARG00000071235	452.951	296.126	147.115	101.892	96.4677	132.971	298.731	110.443	1.43586	1.61e-05	0.00232202	si:ch211-117c9.5	23	6795531	6841245	+	2673	protein_coding	- && P48029.1 RecName: Full=Sodium- and chloride-dependent creatine transporter 1; Short=CT1; Short=Creatine transporter 1; AltName: Full=Solute carrier family 6 member 8 && PF00209:Sodium:neurotransmitter symporter family	SNF	472	311	143	100	94	135	12.7274	8.32082	4.13378	2.86305	2.71064	3.73634
ENSDARG00000000551	1001.87	755.073	554.511	460.55	267.852	384.138	770.483	370.846	1.05513	1.64e-05	0.00233217	slc1a4	13	24429918	24448278	-	4957	protein_coding	- && O35874.1 RecName: Full=Neutral amino acid transporter A; AltName: Full=Alanine/serine/cysteine/threonine transporter 1; Short=ASCT-1; AltName: Full=SATT; AltName: Full=Solute carrier family 1 member 4 && PF00375:Sodium:dicarboxylate symporter family	SDF	1044	793	539	452	261	390	15.1803	11.4409	8.40196	6.97825	4.05849	5.82045
novel.2916	39.3453	78.0782	27.777	7.13241	13.3413	3.93987	48.4002	8.13785	2.57808	1.98e-05	0.00268088	-	CHR_ALT_CTG1_2_13	35663703	35695516	-	1049	-	- && - && -	-	41	82	27	7	13	4	2.81712	5.5904	1.98884	0.510681	0.955236	0.282095
ENSDARG00000042816	7978.46	6657.59	891.951	329.11	569.57	385.123	5176	427.934	3.59639	2.1e-05	0.00280903	mmp9	8	24281512	24295947	+	3134	protein_coding	- && P14780.3 RecName: Full=Matrix metalloproteinase-9; Short=MMP-9; AltName: Full=92 kDa gelatinase; AltName: Full=92 kDa type IV collagenase; AltName: Full=Gelatinase B; Short=GELB; Contains: RecName: Full=67 kDa matrix metalloproteinase-9; Contains: RecName: Full=82 kDa matrix metalloproteinase-9; Flags: Precursor && PF00413:Matrixin|PF00045:Hemopexin|PF01471:Putative peptidoglycan binding dom…	Hemopexin	8314	6992	867	323	555	391	191.209	159.554	21.3762	7.88734	13.6501	9.22973
ENSDARG00000097539	60.4574	90.4564	72.0145	28.5296	24.63	16.7445	74.3094	23.3014	1.67499	2.35e-05	0.00303982	si:ch211-39f2.3	12	38878830	38913459	+	10411	protein_coding	- && Q9YH85.1 RecName: Full=Alpha-tectorin; Flags: Precursor && PF00100:Zona pellucida-like domain|PF06119:Nidogen-like|PF08742:C8 domain|PF00094:von Willebrand factor type D domain|PF01826:Trypsin Inhibitor like cysteine rich domain|PF12714:TILa domain	Zona_pellucida	63	95	70	28	24	17	0.43616	0.652583	0.519537	0.205822	0.177689	0.1208
ENSDARG00000114451	4401.87	3193.59	211.928	85.5889	155.99	120.166	2602.46	120.582	4.43181	2.38e-05	0.00305667	mmp13a	10	38610741	38620514	+	2556	protein_coding	- && P45452.1 RecName: Full=Collagenase 3; AltName: Full=Matrix metalloproteinase-13; Short=MMP-13; Flags: Precursor && PF00045:Hemopexin|PF01471:Putative peptidoglycan binding domain|PF00413:Matrixin	PG_binding_1	4587	3354	206	84	152	122	129.35	93.8441	6.22755	2.51504	4.5838	3.5311
ENSDARG00000087440	104.601	144.73	327.151	69.2863	73.8901	42.3536	192.161	61.8434	1.63522	2.43e-05	0.00309161	ponzr4	7	22680560	22684292	+	1109	protein_coding	- && - && PF04749:PLAC8 family	-	109	152	318	68	72	43	7.08423	9.80204	22.1568	4.6925	5.00431	2.86845
novel.260	375.22	286.604	161.518	113.1	112.888	128.046	274.447	118.011	1.21827	2.6e-05	0.00324469	-	14	2332065	2335099	+	3035	-	- && - && -	-	391	301	157	111	110	130	9.28572	7.09271	3.99716	2.79893	2.79368	3.16881
ENSDARG00000103775	2025.8	1296.86	865.203	590.971	806.634	588.026	1395.95	661.877	1.07689	2.61e-05	0.00324469	thbs1a	KN150104.1	1741	17962	+	5656	protein_coding	- && Q28178.2 RecName: Full=Thrombospondin-1; Flags: Precursor && PF05735:Thrombospondin C-terminal region|PF00090:Thrombospondin type 1 domain|PF12662:Complement Clr-like EGF-like|PF12947:EGF domain|PF02412:Thrombospondin type 3 repeat	TSP_C	2111	1362	841	580	786	597	26.9015	17.2216	11.4894	7.84776	10.7116	7.80865
ENSDARG00000059363	239.91	197.1	58.6404	52.9836	49.2601	48.2634	165.217	50.1691	1.72075	2.61e-05	0.00324469	tgfbr2a	19	917852	932264	+	1938	protein_coding	- && P38438.1 RecName: Full=TGF-beta receptor type-2; Short=TGFR-2; AltName: Full=TGF-beta type II receptor; AltName: Full=Transforming growth factor-beta receptor type II; Short=TGF-beta receptor type II; Short=TbetaR-II; Flags: Precursor && PF07714:Protein tyrosine kinase|PF08917:Transforming growth factor beta receptor 2 ectodomain	Pkinase_Tyr	250	207	57	52	48	49	9.29788	7.63873	2.27265	2.05342	1.90911	1.87048
ENSDARG00000101752	571.946	568.447	259.252	225.18	151.885	232.453	466.548	203.173	1.19963	2.75e-05	0.00333997	plekhg5b	23	37579107	37720166	+	3728	protein_coding	- && Q66T02.1 RecName: Full=Pleckstrin homology domain-containing family G member 5; Short=PH domain-containing family G member 5; AltName: Full=Synectin-binding RhoA exchange factor; Short=SYX && PF00621:RhoGEF domain	RhoGEF	596	597	252	221	148	236	11.5231	11.4526	5.22318	4.53674	3.06005	4.68325
novel.2377	60.4574	56.1782	12.3453	3.05675	10.2625	1.96994	42.9936	5.0964	3.08404	2.96e-05	0.00353426	-	CHR_ALT_CTG17_1_10	20634044	20638452	-	2331	-	- && Q5ZJU0.1 RecName: Full=Monocarboxylate transporter 9; Short=MCT 9; AltName: Full=Solute carrier family 16 member 9 && PF07690:Major Facilitator Superfamily	MFS_1	63	59	12	3	10	2	1.94803	1.81015	0.397786	0.0984932	0.330674	0.0634744
ENSDARG00000036344	284.054	229.474	95.6764	87.6268	74.9164	52.2033	203.068	71.5822	1.50594	3e-05	0.00355781	calb2b	7	24681278	24699985	-	1341	protein_coding	- && Q08331.3 RecName: Full=Calretinin; Short=CR && PF13499:EF-hand domain pair|PF13405:EF-hand domain	-	296	241	93	86	73	53	15.9096	12.8527	5.35877	4.90791	4.19601	2.92387
novel.4598	59.4977	80.9347	37.036	18.3405	15.3938	11.8196	59.1561	15.1846	1.96493	3.16e-05	0.00371469	-	CHR_ALT_CTG6_3_6	39739254	39764934	-	3250	-	- && Q0IIG5.1 RecName: Full=ATP-dependent 6-phosphofructokinase, muscle type; Short=ATP-PFK; Short=PFK-M; AltName: Full=6-phosphofructokinase type A; AltName: Full=Phosphofructo-1-kinase isozyme A; Short=PFK-A; AltName: Full=Phosphohexokinase && PF00365:Phosphofructokinase	PFK	62	85	36	18	15	12	1.37501	1.87042	0.855913	0.423854	0.355755	0.273155
ENSDARG00000103588	85.4081	41.8956	42.1799	7.13241	19.4988	10.8347	56.4945	12.4886	2.17973	3.24e-05	0.00376509	prrt2	12	5081759	5095774	+	1952	protein_coding	- && Q5RAC1.1 RecName: Full=Proline-rich transmembrane protein 2; AltName: Full=Dispanin subfamily B member 3; Short=DSPB3 && -	-	89	44	41	7	19	11	3.28631	1.61205	1.62299	0.274439	0.750268	0.416892
ENSDARG00000020656	299.408	345.639	168.72	136.535	127.255	95.5419	271.255	119.777	1.18068	3.29e-05	0.00379478	prkg1a	13	40815012	40955599	+	3095	protein_coding	- && P00516.2 RecName: Full=cGMP-dependent protein kinase 1; Short=cGK 1; Short=cGK1; AltName: Full=cGMP-dependent protein kinase I; Short=cGKI && PF00069:Protein kinase domain|PF16808:Coiled-coil N-terminus of cGMP-dependent protein kinase|PF00027:Cyclic nucleotide-binding domain	Pkinase	312	363	164	134	124	97	7.26594	8.38785	4.09443	3.31338	3.08819	2.31858
ENSDARG00000029114	258.143	145.682	74.072	51.9647	53.3651	53.1883	159.299	52.8394	1.59313	3.61e-05	0.00412349	si:dkey-40m6.8	16	32059785	32080875	+	10049	protein_coding	- && Q96Q04.2 RecName: Full=Serine/threonine-protein kinase LMTK3; AltName: Full=Lemur tyrosine kinase 3; Flags: Precursor && PF07714:Protein tyrosine kinase	Pkinase_Tyr	269	153	72	51	52	54	1.92942	1.08886	0.553631	0.388396	0.398863	0.397541
ENSDARG00000074001	2767.6	1552.99	1057.58	725.468	873.34	921.93	1792.73	840.246	1.09338	4.02e-05	0.00454004	crygmxl2	12	30842677	30846055	-	1419	protein_coding	- && P48649.2 RecName: Full=Gamma-crystallin M2; Short=Gamma-M2 && PF00030:Beta/Gamma crystallin	Crystall	2884	1631	1028	712	851	936	146.491	82.2008	55.9785	38.3994	46.2264	48.7983
ENSDARG00000041417	495.175	257.087	209.871	122.27	135.465	154.64	320.711	137.458	1.22259	4.06e-05	0.00456143	atp6ap1a	23	4899238	4915118	-	3578	protein_coding	- && P40682.1 RecName: Full=V-type proton ATPase subunit S1; Short=V-ATPase subunit S1; AltName: Full=V-ATPase Ac45 subunit; AltName: Full=V-ATPase S1 accessory protein; AltName: Full=Vacuolar proton pump subunit S1; Flags: Precursor && -	-	516	270	204	120	132	157	10.3946	5.3967	4.40555	2.56666	2.84365	3.24616
ENSDARG00000114454	118.995	87.5999	13.3741	16.3027	7.18376	13.7896	73.3232	12.4253	2.56168	4.11e-05	0.00459833	CR762483.1	13	30692669	30695994	+	2258	protein_coding	- && - && -	-	124	92	13	16	7	14	3.95818	2.91386	0.444867	0.54228	0.238955	0.458686
ENSDARG00000030177	235.112	338.973	352.871	118.194	199.093	122.136	308.986	146.474	1.07712	4.16e-05	0.00462697	uchl3	9	21971260	21976670	-	1314	protein_coding	- && Q9JKB1.2 RecName: Full=Ubiquitin carboxyl-terminal hydrolase isozyme L3; Short=UCH-L3; AltName: Full=Ubiquitin thioesterase L3 && PF01088:Ubiquitin carboxyl-terminal hydrolase, family 1	-	245	356	343	116	194	124	13.439	19.3758	20.1702	6.756	11.3802	6.98132
ENSDARG00000027552	115.157	103.787	111.108	46.8701	51.3126	44.3236	110.017	47.5021	1.212	4.29e-05	0.00474682	mapk1	5	13104851	13167120	-	2171	protein_coding	- && P46196.3 RecName: Full=Mitogen-activated protein kinase 1; Short=MAP kinase 1; Short=MAPK 1; AltName: Full=ERT1; AltName: Full=Extracellular signal-regulated kinase 2; Short=ERK-2; AltName: Full=Mitogen-activated protein kinase 2; Short=MAP kinase 2; Short=MAPK 2 && PF00069:Protein kinase domain	Pkinase	120	109	108	46	50	45	3.984	3.59063	3.84392	1.62153	1.77522	1.53343
ENSDARG00000020645	1442.34	770.308	603.893	523.723	420.763	359.513	938.847	434.667	1.11132	4.49e-05	0.00487031	slc7a3a	21	30502002	30537411	+	4519	protein_coding	- && Q8WY07.1 RecName: Full=Cationic amino acid transporter 3; Short=CAT-3; Short=CAT3; AltName: Full=Cationic amino acid transporter y+; AltName: Full=Solute carrier family 7 member 3 && PF13906:C-terminus of AA_permease|PF13520:Amino acid permease	-	1503	809	587	514	410	365	23.9726	12.803	10.0371	8.70458	6.99334	5.97533
novel.132	89.2466	76.1738	32.9209	23.4351	11.2888	14.7745	66.1138	16.4995	2.00444	4.56e-05	0.00492377	-	11	79654	86778	-	741	-	- && Q63258.2 RecName: Full=Integrin alpha-7; AltName: Full=H36-alpha7; Contains: RecName: Full=Integrin alpha-7 heavy chain; Contains: RecName: Full=Integrin alpha-7 light chain; Contains: RecName: Full=Integrin alpha-7 70 kDa form; Flags: Precursor && -	-	93	80	32	23	11	15	9.04612	7.72105	3.33689	2.3754	1.14424	1.49756
ENSDARG00000057299	30.7085	124.735	108.022	11.2081	31.8138	17.7294	87.8216	20.2504	2.11716	4.69e-05	0.00501947	pbdc1	10	20103067	20106012	-	1407	protein_coding	- && Q9BVG4.1 RecName: Full=Protein PBDC1; AltName: Full=Polysaccharide biosynthesis domain-containing protein 1 && PF04669:Polysaccharide biosynthesis	-	32	131	105	11	31	18	1.63928	6.65858	5.76641	0.598309	1.69828	0.946432
ENSDARG00000036227	47.9821	25.7087	10.2878	4.07566	2.0525	0.984968	27.9928	2.37105	3.56869	4.72e-05	0.00501947	npvf	19	19976990	19980132	+	1233	protein_coding	- && - && -	-	50	27	10	4	2	1	2.92284	1.56605	0.626682	0.24827	0.125029	0.0599996
ENSDARG00000043474	144.906	126.639	69.9569	42.7945	34.8926	48.2634	113.834	41.9835	1.4397	4.8e-05	0.00506692	atp2b3a	8	14003232	14052349	-	5052	protein_coding	- && Q01814.2 RecName: Full=Plasma membrane calcium-transporting ATPase 2; Short=PMCA2; AltName: Full=Plasma membrane calcium ATPase isoform 2; AltName: Full=Plasma membrane calcium pump isoform 2 && PF00122:E1-E2 ATPase|PF00690:Cation transporter/ATPase, N-terminus|PF12710:haloacid dehalogenase-like hydrolase|PF00689:Cation transporting ATPase, C-terminus|PF12424:Plasma membrane calcium transpor…	Cation_ATPase_C	151	133	68	42	34	49	2.15433	1.88275	1.04005	0.636229	0.51875	0.717536
ENSDARG00000093768	430.879	367.539	217.072	184.424	157.017	76.8275	338.497	139.423	1.28094	5.14e-05	0.00530896	prr18	13	4405282	4407074	+	1793	protein_coding	- && Q6PAN7.2 RecName: Full=Proline-rich protein 18 && PF15671:Proline-rich protein family 18	-	449	386	211	181	153	78	18.0494	15.3961	9.09312	7.72548	6.5774	3.21829
ENSDARG00000055252	236.072	412.291	161.518	110.043	94.4152	131.986	269.96	112.148	1.26775	5.47e-05	0.00556877	snap23.2	17	33433566	33441020	+	1474	protein_coding	- && O09044.1 RecName: Full=Synaptosomal-associated protein 23; Short=SNAP-23; AltName: Full=Syndet; AltName: Full=Vesicle-membrane fusion protein SNAP-23 && PF00835:SNAP-25 family	-	246	433	157	108	92	134	12.0292	21.0085	8.23025	5.6073	4.81098	6.7254
ENSDARG00000077256	689.022	398.008	394.022	317.902	141.623	194.039	493.684	217.854	1.18046	5.73e-05	0.00574382	nat8l	7	24457191	24472991	-	5836	protein_coding	- && A4IGD2.1 RecName: Full=N-acetylaspartate synthetase; Short=NAA synthetase; AltName: Full=N-acetyltransferase 8-like protein && -	-	718	418	383	312	138	197	8.86762	5.12231	5.07101	4.09135	1.82266	2.49725
ENSDARG00000060532	145.865	102.835	88.4749	57.0593	32.8401	40.3837	112.392	43.4277	1.37269	6.49e-05	0.00642312	adam22	16	43152727	43284939	+	5702	protein_coding	- && O42596.2 RecName: Full=Disintegrin and metalloproteinase domain-containing protein 22; Short=ADAM 22; AltName: Full=MDC11.2; AltName: Full=Metalloprotease-disintegrin MDC11b; Flags: Precursor && PF01562:Reprolysin family propeptide|PF01421:Reprolysin (M12B) family zinc metalloprotease|PF00200:Disintegrin|PF08516:ADAM cysteine-rich	-	152	108	86	56	32	41	1.92138	1.35457	1.16542	0.751602	0.432579	0.531946
ENSDARG00000040799	170.816	79.9825	50.4101	28.5296	24.63	35.4589	100.403	29.5395	1.76545	6.75e-05	0.0066404	sst1.1	15	36156986	36158851	+	693	protein_coding	- && Q9YGH5.1 RecName: Full=Somatostatin-1A; Contains: RecName: Full=Somatostatin-26; Contains: RecName: Full=Somatostatin-14; Flags: Precursor [Carassius auratus] && PF03002:Somatostatin/Cortistatin family	-	178	84	49	28	24	36	18.5133	8.66863	5.46353	3.09209	2.66944	3.84309
ENSDARG00000099427	92.1255	56.1782	36.0072	22.4161	9.23627	15.7595	61.437	15.804	1.95978	8.95e-05	0.00853425	nkx1.2lb	14	15064870	15068562	+	1829	protein_coding	- && P22807.1 RecName: Full=Homeobox protein slou; AltName: Full=Homeobox protein NK-1; AltName: Full=Protein slouch; AltName: Full=S59/2 && PF00046:Homeobox domain	Homeobox	96	59	35	22	9	16	3.78316	2.30697	1.47865	0.920526	0.37929	0.647169
novel.689	123.794	72.3651	26.7482	23.4351	12.315	17.7294	74.3024	17.8265	2.06073	9.08e-05	0.00862284	-	21	30584230	30597189	+	1283	-	- && Q7M6Y3.1 RecName: Full=Phosphatidylinositol-binding clathrin assembly protein; AltName: Full=Clathrin assembly lymphoid myeloid leukemia; Short=CALM && -	-	129	76	26	23	12	18	7.24704	4.23635	1.56588	1.37192	0.720937	1.0379
ENSDARG00000069737	214.96	109.5	79.2159	56.0404	47.2076	43.3386	134.558	48.8622	1.46279	9.48e-05	0.00891642	pou4f2	1	36436936	36440301	+	3210	protein_coding	- && G3V7L5.1 RecName: Full=POU domain, class 4, transcription factor 2; AltName: Full=Brain-specific homeobox/POU domain protein 3B; Short=Brain-3B; Short=Brn-3B; AltName: Full=Brn-3.2 && -	-	224	115	77	55	46	44	5.02968	2.56211	1.85352	1.31125	1.10458	1.01405
ENSDARG00000035852	81.5695	80.9347	13.3741	14.2648	11.2888	7.87975	58.6261	11.1444	2.39856	9.85e-05	0.00915171	cart3	7	52962632	52963493	-	627	protein_coding	- && Q16568.1 RecName: Full=Cocaine- and amphetamine-regulated transcript protein; Contains: RecName: Full=CART(1-39); Contains: RecName: Full=CART(42-89); Flags: Precursor && PF06373:Cocaine and amphetamine regulated transcript protein (CART)	-	85	85	13	14	11	8	9.77123	9.69518	1.60209	1.70879	1.35228	0.943916
ENSDARG00000068288	560.43	265.656	82.3023	40.7566	47.2076	28.5641	302.796	38.8428	2.96312	0.00010093	0.00930291	lamc2	2	35991137	36021608	+	3934	protein_coding	- && Q8HZI9.1 RecName: Full=Laminin subunit gamma-2; AltName: Full=Epiligrin subunit gamma; AltName: Full=Kalinin subunit gamma; AltName: Full=Laminin-5 subunit gamma; AltName: Full=Nicein subunit gamma; Flags: Precursor && PF00053:Laminin EGF domain	Laminin_EGF	584	279	80	40	46	29	10.6998	5.07194	1.57133	0.778131	0.901294	0.545349
ENSDARG00000090889	88.287	185.674	15.4317	16.3027	13.3413	26.5941	96.4641	18.746	2.36327	0.000104547	0.00954372	LECT2	14	36886950	36893215	+	1128	protein_coding	- && O88803.1 RecName: Full=Leukocyte cell-derived chemotaxin-2; Short=LECT-2; AltName: Full=Chondromodulin II; Short=ChM-II; Flags: Precursor && -	-	92	195	15	16	13	27	5.87863	12.3632	1.02753	1.08552	0.888336	1.77078
novel.3405	523.004	312.313	187.238	160.989	148.807	139.866	340.852	149.887	1.18603	0.000107004	0.00968524	-	CHR_ALT_CTG23_1_34	31633732	31641986	-	2568	-	- && Q7ZTW4.1 RecName: Full=Serine/threonine-protein kinase Sgk1; AltName: Full=Serum/glucocorticoid-regulated kinase 1 && PF00433:Protein kinase C terminal domain|PF00069:Protein kinase domain	Pkinase	545	328	182	158	145	142	15.2968	9.13447	5.4763	4.70857	4.35227	4.09076
ENSDARG00000014018	476.942	166.63	137.856	112.081	91.3364	76.8275	260.476	93.4149	1.48024	0.000114158	0.010246	lhx1a	15	27703409	27710575	-	2464	protein_coding	- && Q90476.1 RecName: Full=LIM/homeobox protein Lhx1; Short=LIM homeobox protein 1; AltName: Full=Homeobox protein Lim-1 && PF00412:LIM domain|PF00046:Homeobox domain	Homeobox	497	175	134	110	89	78	14.5383	5.07928	4.20218	3.41648	2.78415	2.34188
novel.4982	241.83	157.108	104.935	60.116	91.3364	46.2935	167.958	65.9153	1.35129	0.000117591	0.0104227	-	CHR_ALT_CTG9_1_7	21216998	21237028	-	689	-	- && P56394.2 RecName: Full=Cytochrome c oxidase copper chaperone && PF05051:Cytochrome C oxidase copper chaperone (COX17)	-	252	165	102	59	89	47	26.362	17.1265	11.4391	6.5533	9.95666	5.04649
ENSDARG00000058730	220.717	179.008	204.727	129.402	61.5751	91.6021	201.484	94.1932	1.09676	0.000119986	0.0105474	rdh10a	24	13251480	13272843	-	2399	protein_coding	- && A1L1W4.1 RecName: Full=Retinol dehydrogenase 10-A && PF00106:short chain dehydrogenase	adh_short	230	188	199	127	60	93	6.91027	5.60444	6.40964	4.05136	1.92781	2.8679
ENSDARG00000058557	41.2646	39.9913	1.02878	1.01892	2.0525	0.984968	27.4282	1.35213	4.34814	0.000122367	0.0106798	il11b	19	10429810	10432134	-	578	protein_coding	- && - && PF07400:Interleukin 11	-	43	42	1	1	2	1	5.36214	5.19668	0.133685	0.132403	0.266714	0.127992
novel.3464	53.7399	60.9391	49.3814	1.01892	21.5513	10.8347	54.6868	11.135	2.29753	0.00012312	0.0106798	-	CHR_ALT_CTG24_1_13	24100249	24119432	-	6079	-	- && A2AJT9.1 RecName: Full=Uncharacterized protein CXorf23 && -	-	56	64	48	1	21	11	0.663978	0.752926	0.610126	0.0125891	0.266275	0.133866
ENSDARG00000029263	577.704	353.256	304.518	199.708	162.148	251.167	411.826	204.341	1.01104	0.000126755	0.0108305	hoxb3a	3	23697997	23771945	+	6575	protein_coding	- && O42368.3 RecName: Full=Homeobox protein Hox-B3a; Short=Hox-B3 && PF00046:Homeobox domain|PF13293:Domain of unknown function (DUF4074)	Homeobox	602	371	296	196	158	255	6.59931	4.03536	3.47862	2.28133	1.85227	2.86917
novel.1982	209.202	119.022	97.7339	45.8512	67.7326	59.0981	141.986	57.5606	1.3035	0.000131174	0.0110752	-	CHR_ALT_CTG13_2_5	23058992	23063496	-	2027	-	- && - && PF04360:Serglycin	-	218	125	95	45	66	60	7.75176	4.41023	3.62143	1.69897	2.50976	2.18982
ENSDARG00000104264	168.897	88.5521	60.6979	33.6242	47.2076	23.6392	106.049	34.8237	1.60903	0.000133673	0.0112417	XKR4	2	27670284	27775236	-	4674	protein_coding	- && Q5GH76.1 RecName: Full=XK-related protein 4 && PF09815:XK-related protein	-	176	93	59	33	46	24	2.71407	1.42298	0.97538	0.540322	0.758598	0.379869
ENSDARG00000016999	174.655	133.304	81.2735	49.9269	57.4701	54.1733	129.744	53.8567	1.2698	0.000134413	0.0112596	lin28a	19	15440841	15473157	+	6853	protein_coding	- && Q803L0.1 RecName: Full=Protein lin-28 homolog A; Short=Lin-28A && PF00313:'Cold-shock' DNA-binding domain	CSD	182	140	79	49	56	55	1.9142	1.46101	0.890752	0.547196	0.629869	0.593736
ENSDARG00000117393	558.511	387.534	186.209	140.61	208.329	130.016	377.418	159.652	1.24216	0.00013827	0.0114925	CABZ01064941.1	KN150131.1	60456	70848	+	5473	lincRNA	- && P35448.1 RecName: Full=Thrombospondin-1; Flags: Precursor && -	-	582	407	181	138	203	132	7.6647	5.31831	2.55543	1.92966	2.859	1.78427
ENSDARG00000110528	177.534	209.478	87.4462	72.343	65.6801	59.0981	158.153	65.7071	1.26883	0.000139695	0.011566	sypa	8	22930627	22953964	+	5219	protein_coding	- && Q62277.2 RecName: Full=Synaptophysin; AltName: Full=BM89 antigen; AltName: Full=Major synaptic vesicle protein p38 && PF01284:Membrane-associating domain	-	185	220	85	71	64	60	2.55495	3.01467	1.25847	1.04111	0.945226	0.850501
ENSDARG00000053449	106.52	74.2695	51.4389	25.4729	29.7613	26.5941	77.4095	27.2761	1.50648	0.000149051	0.012106	pyya	3	33340939	33344780	+	846	protein_coding	- && Q9I8P2.1 RecName: Full=Peptide YY-A; AltName: Full=Peptide YY; AltName: Full=Peptide YYa; Flags: Precursor && -	-	111	78	50	25	29	27	9.45693	6.59369	4.56678	2.2615	2.64223	2.36105
ENSDARG00000037946	130.511	51.4173	74.072	35.6621	16.42	28.5641	85.3335	26.8821	1.66616	0.000152366	0.0123094	prl	3	32341917	32345900	+	1399	protein_coding	- && P29235.1 RecName: Full=Prolactin; Short=PRL; Flags: Precursor [Hypophthalmichthys nobilis] && PF00103:Somatotropin hormone family	-	136	54	72	35	16	29	7.00679	2.76045	3.97672	1.9146	0.881546	1.53353
ENSDARG00000043697	248.547	69.5086	82.3023	43.8134	49.2601	33.4889	133.453	42.1875	1.6627	0.000159134	0.0126838	nefmb	8	6863462	6866890	+	2713	protein_coding	- && P16053.2 RecName: Full=Neurofilament medium polypeptide; Short=NF-M; AltName: Full=160 kDa neurofilament protein; AltName: Full=Neurofilament triplet M protein && PF00038:Intermediate filament protein	Filament	259	73	80	43	48	34	6.88094	1.92432	2.27851	1.21296	1.36375	0.927129
ENSDARG00000104472	759.076	678.899	218.101	231.294	247.327	226.543	552.025	235.054	1.23228	0.000162898	0.0128876	si:ch211-39i2.2	14	7724876	7744153	-	1531	antisense	- && Q9H0E9.2 RecName: Full=Bromodomain-containing protein 8; AltName: Full=Skeletal muscle abundant protein; AltName: Full=Skeletal muscle abundant protein 2; AltName: Full=Thyroid hormone receptor coactivating protein of 120 kDa; Short=TrCP120; AltName: Full=p120 && PF00439:Bromodomain	Bromodomain	791	713	212	227	241	230	37.2391	33.3057	10.6997	11.3469	12.1335	11.1138
ENSDARG00000017007	134.35	31.4217	29.8346	15.2837	13.3413	13.7896	65.202	14.1382	2.2065	0.000165753	0.0130652	nr4a2a	9	5040985	5046315	-	3938	protein_coding	- && Q08E53.1 RecName: Full=Nuclear receptor subfamily 4 group A member 2 && PF00105:Zinc finger, C4 type (two domains)|PF00104:Ligand-binding domain of nuclear hormone receptor	zf-C4	140	33	29	15	13	14	2.56242	0.599298	0.569027	0.291503	0.254455	0.263005
ENSDARG00000007824	135.309	228.521	52.4677	48.908	49.2601	39.3987	138.766	45.8556	1.59923	0.000173172	0.0134513	camta1b	11	39672874	39926872	+	9538	protein_coding	- && A2A891.1 RecName: Full=Calmodulin-binding transcription activator 1 && PF01833:IPT/TIG domain	TIG	141	240	51	48	48	40	1.06551	1.79953	0.413165	0.385133	0.387906	0.310251
novel.4875	67.1749	117.117	89.5037	37.6999	37.9713	34.4739	91.2653	36.715	1.31424	0.000176219	0.0136385	-	CHR_ALT_CTG8_1_5	21088317	21094673	-	1108	-	- && Q6DGW9.1 RecName: Full=Calcium load-activated calcium channel; Short=CLAC channel; AltName: Full=Transmembrane and coiled-coil domain-containing protein 1 && PF01956:Integral membrane protein EMC3/TMCO1-like	-	70	123	87	37	37	35	4.55361	7.93908	6.06723	2.55558	2.57398	2.3369
ENSDARG00000071011	202.484	83.7912	37.036	15.2837	43.1026	23.6392	107.77	27.3419	1.98054	0.000177379	0.0136787	cdk5r2a	6	13742899	13744681	+	1783	protein_coding	- && Q28199.1 RecName: Full=Cyclin-dependent kinase 5 activator 1; Short=CDK5 activator 1; AltName: Full=Cyclin-dependent kinase 5 regulatory subunit 1; AltName: Full=TPKII regulatory subunit; Contains: RecName: Full=Cyclin-dependent kinase 5 activator 1, p35; Short=p35; Contains: RecName: Full=Cyclin-dependent kinase 5 activator 1, p25; Short=p25; AltName: Full=Tau protein kinase II 23 kDa subun…	-	211	88	36	15	42	24	8.5296	3.52968	1.56013	0.643824	1.81569	0.995797
ENSDARG00000035891	296.529	136.161	59.6691	62.1539	37.9713	56.1432	164.12	52.0895	1.65632	0.000186534	0.0140557	acana	7	48761646	48787379	+	6229	protein_coding	- && P07898.2 RecName: Full=Aggrecan core protein; AltName: Full=Cartilage-specific proteoglycan core protein; Short=CSPCP; Flags: Precursor && PF00008:EGF-like domain|PF07686:Immunoglobulin V-set domain|PF00193:Extracellular link domain|PF00084:Sushi repeat (SCR repeat)|PF00059:Lectin C-type domain	Xlink	309	143	58	61	37	57	3.57551	1.64181	0.719483	0.749443	0.457853	0.676967
ENSDARG00000010144	307.085	99.026	140.943	92.7213	46.1813	59.0981	182.351	66.0003	1.46656	0.000190118	0.0141304	plppr3a	2	26179096	26209425	+	3820	protein_coding	- && Q7TMB0.1 RecName: Full=Phospholipid phosphatase-related protein type 3; AltName: Full=Lipid phosphate phosphatase-related protein type 3; AltName: Full=Plasticity-related gene 2 protein; Short=PRG-2 && PF01569:PAP2 superfamily	-	320	104	137	91	45	60	6.03788	1.94704	2.7712	1.82308	0.908013	1.16198
ENSDARG00000015854	76.7713	84.7434	37.036	19.3594	18.4725	25.6092	66.1836	21.147	1.64673	0.000207743	0.0150636	chata	13	29406814	29421331	-	4650	protein_coding	- && B2ZGJ1.1 RecName: Full=Choline O-acetyltransferase; Short=CHOACTase; Short=ChAT; Short=Choline acetylase && PF00755:Choline/Carnitine o-acyltransferase	-	80	89	36	19	18	26	1.24004	1.36881	0.598219	0.3127	0.298375	0.413649
ENSDARG00000090352	2426.93	6436.69	954.706	525.761	440.262	546.657	3272.78	504.227	2.69838	0.000208075	0.0150636	CR855311.1	16	31623975	31628687	-	3977	processed_transcript	- && - && -	-	2529	6760	928	516	429	555	45.8343	121.561	18.0303	9.92936	8.31466	10.324
ENSDARG00000053298	142.027	62.8434	68.9281	38.7188	30.7876	27.5791	91.2661	32.3618	1.49705	0.000208737	0.0150636	nkx2.2a	17	42208623	42218652	-	4649	protein_coding	- && Q90481.1 RecName: Full=Homeobox protein Nkx-2.2a; AltName: Full=Homeobox protein NK-2 homolog B-A && PF00046:Homeobox domain	Homeobox	148	66	67	38	30	28	2.29456	1.01529	1.11359	0.625534	0.497399	0.445563
ENSDARG00000100270	136.269	115.213	64.813	46.8701	32.8401	45.3085	105.432	41.6729	1.34004	0.000213271	0.015339	FP085414.1	24	30349981	30354384	+	2466	antisense	- && - && -	-	142	121	63	46	32	46	4.15043	3.50911	1.97405	1.42755	1.00023	1.37999
ENSDARG00000042509	74.852	56.1782	27.777	7.13241	22.5775	3.93987	52.9357	11.2166	2.24414	0.000217016	0.0154143	glod4	15	16178775	16183583	-	1237	protein_coding	- && Q5I0D1.1 RecName: Full=Glyoxalase domain-containing protein 4 && PF12681:Glyoxalase-like domain	-	78	59	27	7	22	4	4.54488	3.41104	1.68657	0.433067	1.37087	0.239222
novel.397	141.067	418.004	131.684	89.6646	85.1789	88.6472	230.252	87.8302	1.39115	0.000222427	0.0156292	-	16	52032113	52041680	-	1122	-	- && - && -	-	147	439	128	88	83	90	9.44326	27.9818	8.81511	6.00229	5.70201	5.93418
ENSDARG00000071684	78.6906	13.3304	14.4029	4.07566	5.13126	4.92484	35.4746	4.71059	2.91401	0.000225917	0.0157706	rx1	22	4997784	5006801	-	4765	protein_coding	- && O42356.2 RecName: Full=Retinal homeobox protein Rx1 && PF03826:OAR domain|PF00046:Homeobox domain	Homeobox	82	14	14	4	5	5	1.24036	0.210121	0.227026	0.0642428	0.0808816	0.077628
ENSDARG00000037402	328.197	223.761	159.461	109.024	109.809	129.031	237.139	115.955	1.03271	0.000228374	0.0158902	lim2.3	15	19646902	19660757	+	2789	protein_coding	- && P56563.2 RecName: Full=Lens fiber membrane intrinsic protein; AltName: Full=MP17; AltName: Full=MP18; AltName: Full=MP19; AltName: Full=MP20 && PF00822:PMP-22/EMP/MP20/Claudin family	-	342	235	155	107	107	131	8.83843	6.02593	4.29431	2.93604	2.95718	3.47483
ENSDARG00000015537	459.668	135.209	119.338	74.3809	74.9164	100.467	238.072	83.2547	1.51597	0.000232467	0.0161225	gad2	24	6133147	6158933	-	6525	protein_coding	- && Q4PRC2.1 RecName: Full=Glutamate decarboxylase 2; AltName: Full=65 kDa glutamic acid decarboxylase; Short=GAD-65; AltName: Full=Glutamate decarboxylase 65 kDa isoform && -	-	479	142	116	73	73	102	5.29118	1.55637	1.37369	0.856189	0.862353	1.15646
ENSDARG00000052765	210.161	187.578	118.31	72.343	81.0739	94.557	172.016	82.658	1.05795	0.000234523	0.0162124	gria2b	14	35748206	35813662	+	5242	protein_coding	- && Q5R4M0.1 RecName: Full=Glutamate receptor 2; Short=GluR-2; AltName: Full=AMPA-selective glutamate receptor 2; AltName: Full=GluR-B; AltName: Full=GluR-K2; AltName: Full=Glutamate receptor ionotropic, AMPA 2; Short=GluA2; Flags: Precursor && PF10613:Ligated ion channel L-glutamate- and glycine-binding site|PF01094:Receptor family ligand binding region|PF00060:Ligand-gated ion channel	Lig_chan	219	197	115	71	79	96	3.01124	2.68766	1.69516	1.03655	1.16164	1.35483
ENSDARG00000054304	244.708	157.108	80.2447	72.343	67.7326	50.2334	160.687	63.4363	1.34255	0.000260342	0.0175539	homeza	2	38271392	38275658	+	2117	protein_coding	- && Q80W88.2 RecName: Full=Homeobox and leucine zipper protein Homez; AltName: Full=Homeodomain leucine zipper-containing factor && PF00046:Homeobox domain|PF11569:Homeodomain leucine-zipper encoding, Homez	Homeobox	255	165	78	71	66	51	8.68194	5.57401	2.84698	2.56664	2.40307	1.78222
ENSDARG00000031598	130.511	80.9347	79.2159	31.5864	49.2601	37.4288	96.8873	39.4251	1.2983	0.000269142	0.0179101	calb1	16	36765934	36798783	-	1544	protein_coding	- && P04354.3 RecName: Full=Calbindin; AltName: Full=Calbindin D28; AltName: Full=D-28K; AltName: Full=Vitamin D-dependent calcium-binding protein, avian-type && PF13499:EF-hand domain pair|PF13405:EF-hand domain	-	136	85	77	31	48	38	6.34877	3.9371	3.85349	1.53653	2.39628	1.82074
ENSDARG00000063144	128.592	98.0738	42.1799	33.6242	32.8401	25.6092	89.6152	30.6912	1.54827	0.000274026	0.0181785	shisa7b	19	10217598	10243148	-	7243	protein_coding	- && Q3UH99.1 RecName: Full=Protein shisa-6 homolog; Flags: Precursor && PF13908:Wnt and FGF inhibitory regulator	-	134	103	41	33	32	26	1.33347	1.01701	0.437397	0.348676	0.340545	0.265562
ENSDARG00000053323	340.673	106.643	96.7052	45.8512	40.0238	91.6021	181.34	59.159	1.61545	0.000292029	0.0191045	zgc:112285	12	35051636	35070011	-	2189	protein_coding	- && Q99895.2 RecName: Full=Chymotrypsin-C; AltName: Full=Caldecrin; Flags: Precursor && -	-	355	112	94	45	39	93	11.6891	3.65912	3.31812	1.57324	1.37329	3.14303
ENSDARG00000040248	126.673	33.326	84.3598	17.3216	25.6563	30.534	81.4528	24.504	1.7318	0.000292457	0.0191045	crata	5	32815745	32833358	+	5364	protein_coding	- && P52826.1 RecName: Full=Carnitine O-acetyltransferase; Short=Carnitine acetylase; AltName: Full=Carnitine acetyltransferase; Short=CAT; Short=CrAT; Flags: Precursor && PF00755:Choline/Carnitine o-acyltransferase	-	132	35	82	17	25	31	1.77371	0.466642	1.18123	0.242542	0.359248	0.427547
ENSDARG00000040284	356.986	236.139	85.3886	75.3998	101.599	81.7524	226.171	86.2504	1.39186	0.000295091	0.0191655	si:dkey-79d12.5	16	24819118	24832038	-	3551	protein_coding	- && A4UTQ2.1 RecName: Full=Protein BTG3; AltName: Full=BTG family member 3 && PF07742:BTG family	-	372	248	83	74	99	83	7.55075	4.99466	1.80608	1.59481	2.14896	1.72917
ENSDARG00000060243	84.4484	59.9869	37.036	19.3594	24.63	12.8046	60.4904	18.9313	1.67938	0.000318489	0.0201541	enox1	9	18310228	18568927	-	2267	protein_coding	- && Q8BHR2.1 RecName: Full=Ecto-NOX disulfide-thiol exchanger 1; AltName: Full=Constitutive Ecto-NOX; Short=cNOX; Includes: RecName: Full=Hydroquinone [NADH] oxidase; Includes: RecName: Full=Protein disulfide-thiol oxidoreductase && PF00076:RNA recognition motif. (a.k.a. RRM, RBD, or RNP domain)	RRM_1	88	63	36	19	24	13	2.79788	1.98744	1.22705	0.6414	0.816023	0.424232
ENSDARG00000035870	174.655	73.3173	22.6331	22.4161	20.525	25.6092	90.2017	22.8501	1.98184	0.000318902	0.0201541	laptm4b	19	32864577	32888758	-	3579	protein_coding	- && Q5U1W4.1 RecName: Full=Lysosomal-associated transmembrane protein 4B && PF03821:Golgi 4-transmembrane spanning transporter	-	182	77	22	22	20	26	3.66528	1.53863	0.474976	0.470423	0.430736	0.537431
ENSDARG00000006356	225.516	116.165	64.813	44.8323	56.4439	49.2484	135.498	50.1749	1.43449	0.000331152	0.0206031	slc18a3a	13	29422049	29424454	-	2406	protein_coding	- && Q08C75.1 RecName: Full=Probable vesicular acetylcholine transporter-A; Short=VAChT-A; AltName: Full=Solute carrier family 18 member 3-A && PF07690:Major Facilitator Superfamily	MFS_1	235	122	63	44	55	50	7.03996	3.62634	2.02328	1.39954	1.76202	1.5374
novel.2912	87.3273	102.835	18.518	21.3972	15.3938	16.7445	69.56	17.8452	1.96477	0.000332864	0.0206031	-	CHR_ALT_CTG1_2_10	30446956	30515147	-	2914	-	- && Q9Y6M1.2 RecName: Full=Insulin-like growth factor 2 mRNA-binding protein 2; Short=IGF2 mRNA-binding protein 2; Short=IMP-2; AltName: Full=Hepatocellular carcinoma autoantigen p62; AltName: Full=IGF-II mRNA-binding protein 2; AltName: Full=VICKZ family member 2 && PF00013:KH domain	KH_1	91	108	18	21	15	17	2.25087	2.65057	0.477302	0.551514	0.396775	0.431589
novel.3686	47.9821	56.1782	60.6979	19.3594	18.4725	20.6843	54.9527	19.5054	1.49332	0.000342337	0.0209254	-	CHR_ALT_CTG2_1_2	37850885	37866684	-	1529	-	- && Q32L53.1 RecName: Full=Protein lifeguard 1; AltName: Full=Glutamate [NMDA] receptor-associated protein 1; AltName: Full=NMDA receptor glutamate-binding subunit && -	-	50	59	59	19	18	21	2.357	2.75962	2.98164	0.950984	0.907419	1.01607
ENSDARG00000052322	368.502	543.691	183.123	139.591	150.859	205.858	365.105	165.436	1.14239	0.000344451	0.0209624	tlr5b	20	51466046	51476849	+	3513	protein_coding	- && O60602.4 RecName: Full=Toll-like receptor 5; AltName: Full=Toll/interleukin-1 receptor-like protein 3; Flags: Precursor && PF13855:Leucine rich repeat|PF01582:TIR domain	TIR	384	571	178	137	147	209	7.87863	11.6242	3.91519	2.98449	3.22539	4.40128
ENSDARG00000054543	134.35	164.726	114.194	60.116	68.7589	76.8275	137.757	68.5675	1.00692	0.000359137	0.0217941	samsn1a	15	29564364	29586747	-	2760	protein_coding	- && P57725.2 RecName: Full=SAM domain-containing protein SAMSN-1; AltName: Full=SAM domain, SH3 domain and nuclear localization signals protein 1; AltName: Full=SH3 protein expressed in lymphocytes 2; AltName: Full=SH3-lymphocyte protein 2; Short=SLy2 && PF12485:Lymphocyte signaling adaptor protein|PF07647:SAM domain (Sterile alpha motif)	SAM_2	140	173	111	59	67	78	3.65609	4.48272	3.1076	1.63595	1.87115	2.09072
ENSDARG00000070567	213.04	169.487	88.4749	65.2106	66.7064	76.8275	157.001	69.5815	1.17494	0.000366114	0.0220568	cadpsb	6	41255485	41446053	+	5754	protein_coding	- && Q62717.1 RecName: Full=Calcium-dependent secretion activator 1; AltName: Full=Calcium-dependent activator protein for secretion 1; Short=CAPS-1; Short=rCAPS && PF06292:Domain of Unknown Function (DUF1041)|PF00169:PH domain	PH	222	178	86	64	65	78	2.78087	2.21235	1.15489	0.851211	0.870736	1.00285
ENSDARG00000098433	29.7489	43.7999	8.23023	5.09458	4.10501	1.96994	27.2597	3.72317	2.8785	0.000366564	0.0220568	utp6	6	18524444	18531760	-	2280	protein_coding	- && Q8VCY6.1 RecName: Full=U3 small nucleolar RNA-associated protein 6 homolog; AltName: Full=Multiple hat domains protein && PF08640:U3 small nucleolar RNA-associated protein 6	-	31	46	8	5	4	2	0.979997	1.44287	0.271123	0.167827	0.135228	0.0648943
ENSDARG00000075027	77.7309	132.352	68.9281	21.3972	42.0763	42.3536	93.0037	35.2757	1.39905	0.000397819	0.02341	fgfr1bl	22	6962924	6968756	-	1168	protein_coding	- && - && PF07679:Immunoglobulin I-set domain	I-set	81	139	67	21	41	43	4.9985	8.51092	4.43244	1.37595	2.70573	2.72356
novel.2085	170.816	178.056	254.108	73.3619	139.57	72.8877	200.994	95.2733	1.07712	0.000401913	0.0235213	-	CHR_ALT_CTG14_1_31	36364009	36393335	-	4593	-	- && P35802.1 RecName: Full=Neuronal membrane glycoprotein M6-a; Short=M6a && PF01275:Myelin proteolipid protein (PLP or lipophilin)	-	178	187	247	72	136	74	2.79332	2.91172	4.15538	1.19967	2.28237	1.19192
ENSDARG00000058943	378.099	314.217	124.482	123.289	138.544	97.5119	272.266	119.782	1.18583	0.000410844	0.0237197	cdcp1a	16	2847565	2870522	-	2614	protein_coding	- && - && -	-	394	330	121	121	135	99	10.864	9.02844	3.57676	3.54248	3.98081	2.80182
ENSDARG00000036135	85.4081	10.4739	38.0648	4.07566	14.3675	1.96994	44.6489	6.80438	2.7189	0.000410856	0.0237197	bbox1	7	34296789	34315291	+	3880	protein_coding	- && Q9QZU7.1 RecName: Full=Gamma-butyrobetaine dioxygenase; AltName: Full=Gamma-butyrobetaine hydroxylase; Short=Gamma-BBH; AltName: Full=Gamma-butyrobetaine,2-oxoglutarate dioxygenase && PF06155:Protein of unknown function (DUF971)|PF02668:Taurine catabolism dioxygenase TauD, TfdA family	-	89	11	37	4	14	2	1.65332	0.202752	0.736853	0.0788961	0.278124	0.0381337
ENSDARG00000068939	15.3543	70.4608	30.8633	8.15133	5.13126	9.84968	38.8928	7.71076	2.3335	0.00041393	0.0238328	xaf1	15	29154547	29162261	-	1609	protein_coding	- && Q6GPH4.1 RecName: Full=XIAP-associated factor 1; AltName: Full=BIRC4-binding protein && -	-	16	74	30	8	5	10	0.71674	3.28912	1.44071	0.380506	0.239528	0.459785
ENSDARG00000093124	636.242	443.712	20.5756	17.3216	31.8138	14.7745	366.843	21.3033	4.10641	0.000421522	0.0241398	scpp8	10	15106808	15111334	+	1936	protein_coding	- && - && -	-	663	466	20	17	31	15	24.6835	17.2141	0.798243	0.672002	1.23424	0.573188
ENSDARG00000103277	336.834	318.978	87.4462	116.156	99.5464	75.8426	247.753	97.1818	1.35137	0.000431016	0.0244216	cyp24a1	6	55852274	55864687	-	2118	protein_coding	- && Q07973.2 RecName: Full=1,25-dihydroxyvitamin D(3) 24-hydroxylase, mitochondrial; Short=24-OHase; Short=Vitamin D(3) 24-hydroxylase; AltName: Full=Cytochrome P450 24A1; AltName: Full=Cytochrome P450-CC24; Flags: Precursor && PF00067:Cytochrome P450	p450	351	335	85	114	97	77	11.9448	11.3116	3.10101	4.11914	3.53011	2.68953
ENSDARG00000026611	1338.7	1005.49	427.972	214.991	241.169	351.634	924.055	269.265	1.77895	0.00044212	0.024853	socs3b	12	34258139	34277465	+	2264	protein_coding	- && Q90X67.1 RecName: Full=Suppressor of cytokine signaling 3; Short=SOCS-3 && PF00017:SH2 domain	SH2	1395	1056	416	211	235	357	44.4115	33.3574	14.198	7.13236	8.00082	11.6655
ENSDARG00000111840	74.852	90.4564	32.9209	19.3594	27.7088	16.7445	66.0764	21.2709	1.63842	0.00044371	0.0248581	cxcl18a.1	13	30696286	30699369	+	800	protein_coding	- && - && -	-	78	95	32	19	27	17	7.02752	8.49255	3.0908	1.81757	2.60146	1.57206
ENSDARG00000086665	217.839	40.9434	16.4605	7.13241	4.10501	7.87975	91.7475	6.37239	3.84725	0.000447075	0.024916	si:dkey-175g6.2	10	23022263	23026529	+	3278	protein_coding	- && - && -	-	227	43	16	7	4	8	4.99131	0.938132	0.377157	0.163424	0.0940576	0.180548
ENSDARG00000029296	171.776	118.069	88.4749	67.2484	24.63	57.1282	126.107	49.6689	1.34424	0.000447908	0.024916	nexmifb	14	11103718	11268375	+	8055	protein_coding	- && Q5QGS0.1 RecName: Full=Protein KIAA2022 && -	-	179	124	86	66	24	58	1.60171	1.10093	0.82498	0.627055	0.229662	0.532689
ENSDARG00000104735	159.3	82.839	103.907	59.0971	50.2863	43.3386	115.349	50.9074	1.18085	0.000459635	0.0253048	nkx6.2	13	51579851	51584264	+	2865	protein_coding	- && Q9C056.2 RecName: Full=Homeobox protein Nkx-6.2; AltName: Full=Homeobox protein NK-6 homolog B && PF00046:Homeobox domain	Homeobox	166	87	101	58	49	44	4.1762	2.1717	2.724	1.54928	1.3183	1.13616
ENSDARG00000043798	58.5381	79.0303	31.8921	13.2459	24.63	13.7896	56.4869	17.2218	1.71694	0.000467915	0.025563	ms4a17a.1	4	76692834	76701249	+	1084	protein_coding	- && Q3UPL6.1 RecName: Full=Membrane-spanning 4-domains subfamily A member 15 && PF04103:CD20-like family	-	61	83	31	13	24	14	4.056	5.47587	2.20975	0.917786	1.70657	0.955454
ENSDARG00000069765	38.3856	59.0347	10.2878	2.03783	11.2888	3.93987	35.9027	5.75549	2.64627	0.000473055	0.0257123	syngap1b	16	45456066	45691220	+	10829	protein_coding	- && F6SEU4.2 RecName: Full=Ras/Rap GTPase-activating protein SynGAP; AltName: Full=Neuronal RasGAP; AltName: Full=Synaptic Ras GTPase-activating protein 1; Short=Synaptic Ras-GAP 1 && -	-	40	62	10	2	11	4	0.266238	0.409457	0.0713546	0.0141341	0.0782974	0.0273264
ENSDARG00000105450	54.6995	51.4173	42.1799	9.17024	20.525	17.7294	49.4323	15.8082	1.64518	0.000476406	0.0258287	si:ch211-63p21.1	7	4162994	4186839	+	12562	protein_coding	- && - && -	-	57	54	41	9	20	18	0.32705	0.307425	0.252195	0.0548291	0.12272	0.106005
ENSDARG00000045944	140.108	91.4086	46.295	23.4351	28.7351	45.3085	92.6037	32.4929	1.51092	0.000529904	0.0281574	slc6a1a	23	4834447	4855122	-	2429	protein_coding	- && P30531.2 RecName: Full=Sodium- and chloride-dependent GABA transporter 1; Short=GAT-1; AltName: Full=Solute carrier family 6 member 1 && PF00209:Sodium:neurotransmitter symporter family	SNF	146	96	45	23	28	46	4.33234	2.8265	1.43151	0.724649	0.888533	1.40101
novel.3597	79.6502	65.6999	8.23023	9.17024	11.2888	10.8347	51.1935	10.4312	2.29698	0.000537846	0.0284379	-	CHR_ALT_CTG25_1_18	22637602	22697899	+	2144	-	- && Q9Y6N9.3 RecName: Full=Harmonin; AltName: Full=Antigen NY-CO-38/NY-CO-37; AltName: Full=Autoimmune enteropathy-related antigen AIE-75; AltName: Full=Protein PDZ-73; AltName: Full=Renal carcinoma antigen NY-REN-3; AltName: Full=Usher syndrome type-1C protein && PF00595:PDZ domain	PDZ	83	69	8	9	11	11	2.7903	2.30159	0.288321	0.321251	0.395467	0.379559
ENSDARG00000021351	201.525	53.3217	28.8058	18.3405	32.8401	21.6693	94.5507	24.2833	1.96267	0.000545234	0.0286865	nefma	21	19013850	19018455	-	3166	protein_coding	- && P12839.4 RecName: Full=Neurofilament medium polypeptide; Short=NF-M; AltName: Full=160 kDa neurofilament protein; AltName: Full=Neurofilament 3; AltName: Full=Neurofilament triplet M protein && PF04732:Intermediate filament head (DNA binding) region|PF00038:Intermediate filament protein	Filament	210	56	28	18	32	22	4.78086	1.26497	0.683373	0.4351	0.77908	0.514071
novel.32	66.2152	42.8478	17.4892	3.05675	13.3413	10.8347	42.1841	9.07756	2.21765	0.000550304	0.0287585	-	1	58802115	58807368	+	2983	-	- && - && -	-	69	45	17	3	13	11	1.66722	1.07886	0.440358	0.0769653	0.335918	0.272804
ENSDARG00000086173	51.8206	11.4261	11.3166	3.05675	4.10501	1.96994	24.8544	3.0439	3.03438	0.000552799	0.0288008	relb	15	17100412	17125217	+	4681	protein_coding	- && Q04863.2 RecName: Full=Transcription factor RelB && PF00554:Rel homology DNA-binding domain|PF16179:Rel homology dimerisation domain	RHD	54	12	11	3	4	2	0.831482	0.183336	0.181579	0.0490467	0.0658664	0.0316084
ENSDARG00000053836	36.4664	101.882	37.036	5.09458	22.5775	16.7445	58.4616	14.8055	1.98247	0.000555876	0.028859	si:ch211-284o19.8	2	37851124	37864665	-	1501	protein_coding	- && Q32L53.1 RecName: Full=Protein lifeguard 1; AltName: Full=Glutamate [NMDA] receptor-associated protein 1; AltName: Full=NMDA receptor glutamate-binding subunit && PF01027:Inhibitor of apoptosis-promoting Bax1	-	38	107	36	5	22	17	1.82474	5.09809	1.85324	0.254927	1.12976	0.837875
ENSDARG00000007663	427.04	198.052	112.137	88.6457	115.966	97.5119	245.743	100.708	1.2878	0.000556618	0.028859	amph	2	31891335	31937005	-	3651	protein_coding	- && P50478.1 RecName: Full=Amphiphysin && PF14604:Variant SH3 domain|PF03114:BAR domain	-	445	208	109	87	113	99	8.78508	4.07433	2.30688	1.82362	2.38566	2.00602
novel.884	102.682	58.0825	64.813	35.6621	29.7613	22.6543	75.1924	29.3592	1.35832	0.000566327	0.0291501	-	24	36807653	36810236	-	2584	-	- && - && -	-	107	61	63	35	29	23	2.98462	1.68827	1.8839	1.03658	0.865064	0.658486
novel.3418	239.91	151.395	263.367	133.478	56.4439	114.256	218.224	101.393	1.10488	0.000577426	0.0295789	-	CHR_ALT_CTG23_1_37	44843373	44873334	-	2557	-	- && Q5U367.1 RecName: Full=Procollagen-lysine,2-oxoglutarate 5-dioxygenase 3; AltName: Full=Lysyl hydroxylase 3; Short=LH3; Flags: Precursor && PF03171:2OG-Fe(II) oxygenase superfamily	2OG-FeII_Oxy	250	159	256	131	55	116	7.04704	4.44704	7.73606	3.92074	1.65796	3.35613
ENSDARG00000095157	122.834	62.8434	154.317	37.6999	64.6539	23.6392	113.331	41.9977	1.43277	0.000588665	0.0300107	zgc:163080	13	852289	856701	-	611	protein_coding	- && P56984.1 RecName: Full=Transmembrane protein 14A && PF03647:Transmembrane proteins 14C	-	128	66	150	37	63	24	15.0996	7.72516	18.9697	4.63434	7.94771	2.9059
ENSDARG00000075261	4379.8	3172.64	412.54	367.829	319.164	354.589	2654.99	347.194	2.93491	0.000610002	0.0307317	timp2b	3	57632965	57666996	-	3530	protein_coding	- && P25785.2 RecName: Full=Metalloproteinase inhibitor 2; AltName: Full=Tissue inhibitor of metalloproteinases 2; Short=TIMP-2; Flags: Precursor && PF00965:Tissue inhibitor of metalloproteinase	-	4564	3332	401	361	311	360	93.1899	67.5048	8.77769	7.82636	6.79092	7.54465
ENSDARG00000030364	201.525	112.356	105.964	73.3619	57.4701	65.0079	139.948	65.28	1.10086	0.000619208	0.0309763	angpt1	19	46812272	46957968	-	2164	protein_coding	- && Q15389.2 RecName: Full=Angiopoietin-1; Short=ANG-1; Flags: Precursor && PF00147:Fibrinogen beta and gamma chains, C-terminal globular domain	Fibrinogen_C	210	118	103	72	56	66	6.99455	3.89968	3.67782	2.54626	1.99468	2.2563
ENSDARG00000034375	200.565	142.826	65.8418	47.889	57.4701	63.038	136.411	56.1324	1.28205	0.000624735	0.0311071	chst11	4	9103182	9173552	-	2432	protein_coding	- && Q7T3S3.1 RecName: Full=Carbohydrate sulfotransferase 11; AltName: Full=Chondroitin 4-O-sulfotransferase 1; AltName: Full=Chondroitin 4-sulfotransferase 1; Short=C4ST-1; Short=C4ST1; Short=zC4ST-1 && PF03567:Sulfotransferase family	-	209	150	64	47	56	64	6.19413	4.41095	2.03342	1.47898	1.77487	1.94683
ENSDARG00000076401	66.2152	27.613	20.5756	6.1135	11.2888	8.86472	38.1346	8.75566	2.12469	0.000631144	0.0313532	cacng3b	3	35298078	35375978	+	4350	protein_coding	- && Q0VD05.1 RecName: Full=Voltage-dependent calcium channel gamma-3 subunit; AltName: Full=Neuronal voltage-gated calcium channel gamma-3 subunit; AltName: Full=Transmembrane AMPAR regulatory protein gamma-3; Short=TARP gamma-3 && PF00822:PMP-22/EMP/MP20/Claudin family	-	69	29	20	6	11	9	1.14329	0.476775	0.355264	0.105558	0.194915	0.153061
ENSDARG00000105201	90.2063	99.9781	47.3238	15.2837	46.1813	13.7896	79.1694	25.0849	1.66151	0.000637608	0.0315951	adcyap1r1a	2	50862527	50899928	+	9277	protein_coding	- && P70205.1 RecName: Full=Pituitary adenylate cyclase-activating polypeptide type I receptor; Short=PACAP type I receptor; Short=PACAP-R-1; Short=PACAP-R1; Flags: Precursor && -	-	94	105	46	15	45	14	0.730328	0.809443	0.383143	0.12374	0.373893	0.111643
ENSDARG00000012395	987.471	934.081	304.518	144.686	270.931	136.911	742.024	184.176	2.01062	0.000638973	0.0315951	mmp13a	10	38593645	38602561	+	1694	protein_coding	- && P45452.1 RecName: Full=Collagenase 3; AltName: Full=Matrix metalloproteinase-13; Short=MMP-13; Flags: Precursor && PF00413:Matrixin|PF00045:Hemopexin|PF01471:Putative peptidoglycan binding domain	PG_binding_1	1029	981	296	142	264	139	43.7824	41.4152	13.5017	6.41508	12.0125	6.07033
ENSDARG00000060915	78.6906	59.9869	41.1511	18.3405	28.7351	15.7595	59.9429	20.945	1.51996	0.000642522	0.0316972	fbxl16	3	28634467	28665291	-	2369	protein_coding	- && A2RT62.1 RecName: Full=F-box/LRR-repeat protein 16; AltName: Full=F-box and leucine-rich repeat protein 16 && -	-	82	63	40	18	28	16	2.49486	1.90187	1.30468	0.58148	0.911037	0.49965
ENSDARG00000045150	136.269	127.591	72.0145	50.9458	60.5489	34.4739	111.958	48.6562	1.20478	0.000651601	0.0320711	csnk1e	12	19305390	19321087	+	5557	protein_coding	- && Q9JMK2.2 RecName: Full=Casein kinase I isoform epsilon; Short=CKI-epsilon; Short=CKIe && PF00069:Protein kinase domain	Pkinase	142	134	70	50	59	35	1.84181	1.72452	0.973348	0.688584	0.818379	0.465949
ENSDARG00000042041	98.843	63.7956	77.1584	38.7188	37.9713	18.7144	79.9323	31.8015	1.33169	0.000662112	0.0322908	tal2	5	9348284	9349045	+	655	protein_coding	- && Q62282.1 RecName: Full=T-cell acute lymphocytic leukemia protein 2 homolog; Short=TAL-2 && PF00010:Helix-loop-helix DNA-binding domain	HLH	103	67	75	38	37	19	11.3343	7.3154	8.8477	4.43986	4.35415	2.14597
ENSDARG00000044550	111.318	178.056	183.123	90.6835	55.4176	84.7073	157.499	76.9361	1.03262	0.00066521	0.0322944	hif1al2	21	27327442	27338639	-	2522	protein_coding	- && Q9YIB9.2 RecName: Full=Hypoxia-inducible factor 1-alpha; Short=HIF-1-alpha; Short=HIF1-alpha && PF00989:PAS fold|PF08447:PAS fold|PF08778:HIF-1 alpha C terminal transactivation domain|PF11413:Hypoxia-inducible factor-1	PAS	116	187	178	89	54	86	3.31521	5.30275	5.45363	2.70067	1.65041	2.52269
ENSDARG00000100821	220.717	137.113	90.5325	85.5889	31.8138	62.053	149.454	59.8186	1.32153	0.000670175	0.0324467	scrt1a	19	1184878	1186928	+	1562	protein_coding	- && Q99M85.1 RecName: Full=Transcriptional repressor scratch 1; AltName: Full=Scratch homolog 1 zinc finger protein; Short=SCRT; Short=Scratch 1; Short=mScrt && PF00096:Zinc finger, C2H2 type	zf-C2H2	230	144	88	84	31	63	10.6132	6.59304	4.35324	4.11553	1.52976	2.98381
ENSDARG00000004023	499.013	227.569	192.382	151.818	147.78	139.866	306.321	146.488	1.06488	0.000678025	0.0326937	isl1	5	40728613	40734045	-	2303	protein_coding	- && P53405.1 RecName: Full=Insulin gene enhancer protein isl-1; Short=Islet-1 && PF00046:Homeobox domain|PF00412:LIM domain	Homeobox	520	239	187	149	144	142	16.2745	7.42179	6.2742	4.9513	4.8196	4.56148
ENSDARG00000079783	47.0224	73.3173	89.5037	27.5107	27.7088	27.5791	69.9478	27.5995	1.34036	0.00068887	0.0330673	isg20	25	19095231	19100469	+	1514	protein_coding	- && Q8WTP8.2 RecName: Full=Apoptosis-enhancing nuclease; AltName: Full=Interferon-stimulated 20 kDa exonuclease-like 1 && PF00929:Exonuclease	Exonuc_X-T	49	77	87	27	27	28	2.33275	3.63722	4.44021	1.36479	1.37461	1.36818
ENSDARG00000038025	1202.43	1413.02	226.331	127.364	205.25	170.4	947.262	167.671	2.4982	0.000696624	0.0333645	cbx7a	3	24986145	24994617	+	2064	protein_coding	- && O95931.1 RecName: Full=Chromobox protein homolog 7 && PF00385:Chromo (CHRromatin Organisation MOdifier) domain	Chromo	1253	1484	220	125	200	173	43.7561	51.4196	8.23614	4.63476	7.46901	6.2008
ENSDARG00000097279	45.1031	20.9478	13.3741	5.09458	4.10501	4.92484	26.475	4.70814	2.49282	0.000714949	0.0340134	CU856222.1	5	63739863	63741137	+	1275	lincRNA	- && - && -	-	47	22	13	5	4	5	2.65696	1.23401	0.78785	0.300115	0.24182	0.290116
ENSDARG00000098925	160.26	124.735	76.1296	46.8701	58.4964	59.0981	120.375	54.8215	1.13584	0.00072925	0.0344853	prdm1b	19	48164242	48186224	+	1658	protein_coding	- && O75626.2 RecName: Full=PR domain zinc finger protein 1; AltName: Full=BLIMP-1; AltName: Full=Beta-interferon gene positive regulatory domain I-binding factor; AltName: Full=PR domain-containing protein 1; AltName: Full=Positive regulatory domain I-binding factor 1; Short=PRDI-BF1; Short=PRDI-binding factor 1 && -	-	167	131	74	46	57	60	7.25988	5.65056	3.44872	2.12325	2.64992	2.67718
ENSDARG00000107353	37.426	25.7087	23.6619	9.17024	2.0525	6.89478	28.9322	6.03918	2.25904	0.000729711	0.0344853	BX957322.3	10	21511495	21521507	+	3920	protein_coding	- && Q9Y5I4.1 RecName: Full=Protocadherin alpha-C2; Short=PCDH-alpha-C2; Flags: Precursor && PF08266:Cadherin-like|PF16492:Cadherin cytoplasmic C-terminal|PF00028:Cadherin domain	Cadherin	39	27	23	9	2	7	0.717094	0.492586	0.45337	0.175705	0.0393266	0.132106
ENSDARG00000043746	80.6099	99.026	83.331	37.6999	48.2338	35.4589	87.6556	40.4642	1.11631	0.00074486	0.0348161	nrxn3a	17	16906523	17447902	-	10405	protein_coding	- && A1XQY0.1 RecName: Full=Neurexin-3a-beta; AltName: Full=Neurexin IIIb-beta; Contains: RecName: Full=Neurexin-3a-beta, soluble form; Contains: RecName: Full=Neurexin-3a-beta, C-terminal fragment; Short=NRXN3-CTF; Flags: Precursor && PF01034:Syndecan domain|PF02210:Laminin G domain	Laminin_G_2	84	104	81	37	47	36	0.581882	0.714819	0.601525	0.272137	0.348176	0.25596
novel.4797	544.117	714.13	264.396	184.424	242.195	321.1	507.547	249.24	1.02624	0.000757798	0.0352994	-	CHR_ALT_CTG8_1_11	26884810	26905643	+	4249	-	- && Q66HZ2.1 RecName: Full=Beta-citrylglutamate synthase B; AltName: Full=N-acetyl-aspartylglutamate synthetase B; Short=NAAG synthetase B; Short=NAAGS; AltName: Full=Ribosomal protein S6 modification-like protein B && PF08443:RimK-like ATP-grasp domain	-	567	750	257	181	236	326	9.6182	12.6235	4.67366	3.26001	4.28123	5.67599
ENSDARG00000099351	1695.69	1437.78	377.562	264.918	294.534	295.491	1170.34	284.981	2.03806	0.000763166	0.0353622	igfbp1a	20	6808774	6812688	-	1773	protein_coding	- && P24591.2 RecName: Full=Insulin-like growth factor-binding protein 1; Short=IBP-1; Short=IGF-binding protein 1; Short=IGFBP-1; AltName: Full=bIGFBP-1; Flags: Precursor && PF00219:Insulin-like growth factor binding protein|PF00086:Thyroglobulin type-1 repeat	-	1767	1510	367	260	287	300	71.8332	60.9078	15.9944	11.2226	12.4772	12.5177
ENSDARG00000025420	153.543	68.5564	62.7555	47.889	34.8926	23.6392	94.9515	35.4736	1.42243	0.000825443	0.0372987	fzd5	9	28232522	28234444	+	1923	protein_coding	- && P58421.1 RecName: Full=Frizzled-5; Short=Fz-5; Short=Xfz5; Flags: Precursor && PF01392:Fz domain|PF01534:Frizzled/Smoothened family membrane region	Fz	160	72	61	47	34	24	5.99706	2.67767	2.4511	1.87045	1.36283	0.923301
ENSDARG00000074363	162.179	105.691	79.2159	58.0782	54.3914	46.2935	115.695	52.921	1.13002	0.000833715	0.0373494	TTC9	13	36144341	36153572	+	3064	protein_coding	- && Q92623.3 RecName: Full=Tetratricopeptide repeat protein 9A; Short=TPR repeat protein 9A && PF13414:TPR repeat|PF07719:Tetratricopeptide repeat	TPR_2	169	111	77	57	53	47	3.97554	2.59083	1.94184	1.42368	1.33331	1.1348
novel.2403	105.561	108.548	106.993	72.343	33.8663	38.4138	107.034	48.2077	1.15126	0.000834027	0.0373494	-	CHR_ALT_CTG17_1_15	22762493	22917108	+	2286	-	- && Q8CD92.2 RecName: Full=Tetratricopeptide repeat protein 27; Short=TPR repeat protein 27 && -	-	110	114	104	71	33	39	3.46828	3.56643	3.51534	2.37689	1.11271	1.26212
ENSDARG00000101479	95.9641	540.834	20.5756	12.227	13.3413	17.7294	219.125	14.4326	3.92424	0.000889202	0.038843	BX908782.2	2	51765179	51772438	-	553	protein_coding	- && - && -	-	100	568	20	12	13	18	13.0338	73.4561	2.79457	1.66067	1.81201	2.40801
ENSDARG00000103937	639.121	299.934	239.705	216.01	199.093	165.475	392.92	193.526	1.02235	0.000914532	0.039446	ndrg4	25	13332280	13381854	-	6419	protein_coding	- && Q9ULP0.2 RecName: Full=Protein NDRG4; AltName: Full=Brain development-related molecule 1; AltName: Full=N-myc downstream-regulated gene 4 protein; AltName: Full=Vascular smooth muscle cell-associated protein 8; Short=SMAP-8 && PF03096:Ndr family	Ndr	666	315	233	212	194	168	7.47833	3.50952	2.80478	2.52753	2.32958	1.93621
ENSDARG00000023526	45.1031	60.9391	4.11511	11.2081	1.02625	1.96994	36.7191	4.73475	2.95914	0.000915154	0.039446	ggt1a	8	40042632	40075983	-	2192	protein_coding	- && P19440.2 RecName: Full=Gamma-glutamyltranspeptidase 1; Short=GGT 1; AltName: Full=Gamma-glutamyltransferase 1; AltName: Full=Glutathione hydrolase 1; AltName: Full=Leukotriene-C4 hydrolase; AltName: CD_antigen=CD224; Contains: RecName: Full=Gamma-glutamyltranspeptidase 1 heavy chain; Contains: RecName: Full=Gamma-glutamyltranspeptidase 1 light chain; Flags: Precursor && PF01019:Gamma-glutamy…	-	47	64	4	11	1	2	1.54545	2.08806	0.141004	0.384043	0.0351643	0.0674995
ENSDARG00000104217	48.9417	43.7999	16.4605	9.17024	11.2888	6.89478	36.4007	9.11793	2.00127	0.000917972	0.039446	gpc2	14	109016	111833	+	1116	protein_coding	- && Q9R087.1 RecName: Full=Glypican-6; Contains: RecName: Full=Secreted glypican-6; Flags: Precursor && PF01153:Glypican	-	51	46	16	9	11	7	3.29385	2.9478	1.10781	0.617171	0.759751	0.464029
ENSDARG00000112256	37.426	29.5174	17.4892	6.1135	3.07876	8.86472	28.1442	6.01899	2.22298	0.000954372	0.0405295	rpp25b	18	783936	791639	+	1801	protein_coding	- && Q9BUL9.1 RecName: Full=Ribonuclease P protein subunit p25; Short=RNase P protein subunit p25 && PF01918:Alba	-	39	31	17	6	3	9	1.5608	1.23098	0.729367	0.254956	0.128396	0.369692
novel.4772	158.341	231.378	115.223	51.9647	108.783	73.8726	168.314	78.2067	1.10704	0.000963457	0.0408341	-	CHR_ALT_CTG7_2_2	22613976	22630796	+	1604	-	- && Q6DHP1.1 RecName: Full=Claudin-7-A && PF00822:PMP-22/EMP/MP20/Claudin family	-	165	243	112	51	106	75	7.41442	10.8344	5.39541	2.43329	5.09383	3.45914
ENSDARG00000070230	524.924	346.591	220.159	242.502	118.019	175.324	363.891	178.615	1.0271	0.00101882	0.0424365	aldh1l2	4	9028819	9048975	+	3075	protein_coding	- && Q3SY69.2 RecName: Full=Mitochondrial 10-formyltetrahydrofolate dehydrogenase; Short=Mitochondrial 10-FTHFDH; Short=mtFDH; AltName: Full=Aldehyde dehydrogenase family 1 member L2 && PF02911:Formyl transferase, C-terminal domain|PF00551:Formyl transferase|PF00171:Aldehyde dehydrogenase family	Aldedh	547	364	214	238	115	178	12.8215	8.46566	5.37749	5.92324	2.88267	4.28239
ENSDARG00000093381	72.9327	39.9913	34.9785	10.1892	23.6038	11.8196	49.3008	15.2042	1.69991	0.00103022	0.0426434	tgm2l	18	18803539	18850302	-	4038	protein_coding	- && P52181.1 RecName: Full=Protein-glutamine gamma-glutamyltransferase 2; AltName: Full=Tissue transglutaminase; AltName: Full=Transglutaminase C; Short=TG(C); Short=TGC; Short=TGase C; AltName: Full=Transglutaminase-2; Short=TGase-2 && PF01841:Transglutaminase-like superfamily|PF00927:Transglutaminase family, C-terminal ig like domain|PF00868:Transglutaminase family	Transglut_core	76	42	34	10	23	12	1.35658	0.743854	0.650614	0.189523	0.43904	0.21985
novel.270	14.3946	137.113	3.08633	0	0	0	51.5313	0	8.11603	0.00104041	0.0428212	-	14	48847677	48859925	+	664	-	- && - && -	-	15	144	3	0	0	0	1.62825	15.5095	0.349111	0	0	0
ENSDARG00000015355	803.22	506.556	81.2735	59.0971	64.6539	82.7373	463.683	68.8294	2.75206	0.00111974	0.0450446	fosl1a	14	30739476	30747686	-	4005	protein_coding	- && P10158.1 RecName: Full=Fos-related antigen 1; Short=FRA-1 && PF00170:bZIP transcription factor	bZIP_1	837	532	79	58	63	84	15.0633	9.49978	1.52418	1.10829	1.2125	1.55163
ENSDARG00000040159	61.417	20.9478	9.259	7.13241	5.13126	3.93987	30.5413	5.40118	2.50304	0.00114406	0.0457076	wnt4b	16	31802203	31813018	+	2212	protein_coding	- && P47793.1 RecName: Full=Protein Wnt-4a; Flags: Precursor && PF00110:wnt family	wnt	64	22	9	7	5	4	2.08542	0.711283	0.314389	0.242181	0.174232	0.133778
ENSDARG00000057913	477.901	219.952	169.748	137.554	154.964	124.106	289.201	138.875	1.05908	0.00118108	0.0464625	syt11a	19	23982466	24034710	+	4441	protein_coding	- && Q9R0N3.2 RecName: Full=Synaptotagmin-11; AltName: Full=Synaptotagmin XI; Short=SytXI && PF00168:C2 domain	C2	498	231	165	135	151	126	8.08251	3.71994	2.87087	2.32638	2.62083	2.09894
ENSDARG00000099720	193.848	95.2173	109.05	76.4187	50.2863	59.0981	132.705	61.9344	1.0999	0.00118749	0.0466284	evlb	20	54437053	54462551	-	1111	protein_coding	- && O08719.1 RecName: Full=Ena/VASP-like protein; AltName: Full=Ena/vasodilator-stimulated phosphoprotein-like && PF00568:WH1 domain|PF08776:VASP tetramerisation domain	-	202	100	106	75	49	60	13.1049	6.4371	7.37229	5.16624	3.39958	3.99529
ENSDARG00000101789	169.856	116.165	100.82	61.135	47.2076	79.7824	128.947	62.7083	1.03973	0.00122434	0.0474646	cyp1c2	17	996509	998695	+	2187	protein_coding	- && Q16678.2 RecName: Full=Cytochrome P450 1B1; AltName: Full=CYPIB1 && PF00067:Cytochrome P450	p450	177	122	98	60	46	81	5.83341	3.98947	3.46249	2.09957	1.62126	2.73998
ENSDARG00000077492	104.601	94.2651	114.194	74.3809	24.63	18.7144	104.353	39.2418	1.41202	0.00126282	0.0484293	atp8a2	24	21371279	21512425	-	7623	protein_coding	- && C7EXK4.4 RecName: Full=Phospholipid-transporting ATPase IB; AltName: Full=ATPase class I type 8A member 2; AltName: Full=P4-ATPase flippase complex alpha subunit ATP8A2 && PF16209:Phospholipid-translocating ATPase N-terminal|PF12710:haloacid dehalogenase-like hydrolase|PF16212:Phospholipid-translocating P-type ATPase C-terminal|PF00122:E1-E2 ATPase	E1-E2_ATPase	109	99	111	73	24	19	1.03062	0.928782	1.12514	0.732865	0.242677	0.184391
ENSDARG00000089362	20.1525	41.8956	32.9209	5.09458	5.13126	12.8046	31.6563	7.67681	2.03926	0.0012879	0.0489515	grn1	19	40186677	40192249	-	1618	protein_coding	- && P81013.1 RecName: Full=Granulin-1 && PF00396:Granulin	-	21	44	32	5	5	13	0.935489	1.94482	1.52821	0.236493	0.238196	0.594396
ENSDARG00000093877	199.605	215.191	26.7482	17.3216	17.4463	30.534	147.182	21.7673	2.75713	0.00129473	0.0491195	si:zfos-2330d3.7	1	59128019	59130695	-	1112	protein_coding	- && P55918.2 RecName: Full=Microfibril-associated glycoprotein 4; AltName: Full=36 kDa microfibril-associated glycoprotein; Short=36 kDa MAP; Flags: Precursor && PF00147:Fibrinogen beta and gamma chains, C-terminal globular domain	Fibrinogen_C	208	226	26	17	17	31	13.4821	14.5348	1.80667	1.16996	1.17838	2.06238
ENSDARG00000034895	95.0045	97.1216	87.4462	37.6999	43.1026	56.1432	93.1907	45.6486	1.02888	0.00132858	0.0497379	tgfb1b	21	21621042	21629828	+	1403	protein_coding	- && Q9PTQ2.1 RecName: Full=Transforming growth factor beta-1; Short=TGF-beta-1; Flags: Precursor && PF00688:TGF-beta propeptide|PF00019:Transforming growth factor beta like domain	TGFb_propeptide	99	102	85	37	42	57	5.08599	5.19933	4.68136	2.01823	2.30746	3.00558
ENSDARG00000010630	107.48	123.782	99.7915	58.0782	67.7326	38.4138	110.351	54.7415	1.01325	0.00132954	0.0497379	hoxb6a	3	23703704	23705746	+	989	protein_coding	- && P15861.1 RecName: Full=Homeobox protein Hox-B6a; Short=Hox-B6; AltName: Full=Homeobox protein Zf-22 && PF00046:Homeobox domain	Homeobox	112	130	97	57	66	39	8.16243	9.40051	7.57855	4.41068	5.14388	2.91729
ENSDARG00000094428	118.995	107.596	36.0072	41.7756	30.7876	24.6242	87.5328	32.3958	1.43649	0.00133752	0.0498618	si:dkey-31f5.8	4	18952482	18954001	-	1293	protein_coding	- && - && -	-	124	113	35	41	30	25	6.91227	6.25006	2.09161	2.42668	1.7884	1.43038
novel.1840	196.726	117.117	151.23	103.929	50.2863	73.8726	155.025	76.0295	1.02774	0.00134244	0.049871	-	CHR_ALT_CTG12_2_4	35700481	35726503	-	6387	-	- && Q80YE4.1 RecName: Full=Serine/threonine-protein kinase LMTK1; AltName: Full=Apoptosis-associated tyrosine kinase; Short=AATYK; AltName: Full=Brain apoptosis-associated tyrosine kinase; AltName: Full=Lemur tyrosine kinase 1 && PF07714:Protein tyrosine and serine/threonine kinase	Pkinase_Tyr	205	123	147	102	49	75	2.31342	1.37725	1.77841	1.22217	0.591346	0.868711
ENSDARG00000101385	120.915	79.0303	61.7267	37.6999	31.8138	45.3085	87.2239	38.2741	1.18864	0.00134617	0.0498857	f8	14	1007169	1040736	+	5516	protein_coding	- && P12263.2 RecName: Full=Coagulation factor VIII; AltName: Full=Procoagulant component; Flags: Precursor && PF00754:F5/8 type C domain|PF07731:Multicopper oxidase	F5_F8_type_C	126	83	60	37	31	46	1.64643	1.07611	0.8405	0.513339	0.433192	0.616943
novel.2359	20.1525	32.3739	13.3741	4.07566	3.07876	4.92484	21.9668	4.02642	2.44773	0.00134751	0.0498857	-	CHR_ALT_CTG16_2_1	12052307	12060914	-	1851	-	- && - && -	-	21	34	13	4	3	5	0.817731	1.31364	0.542685	0.165379	0.124927	0.199836
Differential expression analysis of two conditions/groups (two biological replicates per condition) was performed using the DESeq2 R package (1.20.0). The resulting P-values were adjusted in the Benjamini and Hochberg’s approach for controlling the false discovery rate. Genes with an adjusted P-value <=0.05 found by DESeq2 were assigned as differentially expressed.
