# Supplementary material for: Effects and mechanisms of Porphyromonas gingivalis outer membrane vesicles induced cardiovascular injury
Source: BMC Oral Health. 2024 Jan 19;24:112. doi: 10.1186/s12903-024-03886-7 (PMC10799447; doi:10.1186/s12903-024-03886-7)
Supplement: Supplementary file 4 — Supplementary Material 4 [file 12903_2024_3886_MOESM4_ESM.xlsx]

## Sheet: Excel S3 DEGs list of RNA-seq w
Excel S3: DEGs list of RNA-seq with down regulation
gene_id	Pgom_1	Pgom_2	Pgom_3	WT_1	WT_2	WT_3	Pgom	WT	log2FoldChange	pvalue	padj	gene_name	gene_chr	gene_start	gene_end	gene_strand	gene_length	gene_biotype	gene_description	tf_family	Pgom_1_count	Pgom_2_count	Pgom_3_count	WT_1_count	WT_2_count	WT_3_count	Pgom_1_fpkm	Pgom_2_fpkm	Pgom_3_fpkm	WT_1_fpkm	WT_2_fpkm	WT_3_fpkm
ENSDARG00000088885	5.75785	1.90435	4.11511	141.629	28.7351	112.286	3.92577	94.2169	-4.58733	2.34389e-12	1.2517e-08	si:ch1073-340i21.3	15	46329149	46336399	+	2068	protein_coding	- && - && -	-	6	2	4	139	28	114	0.209121	0.0691646	0.149458	5.14389	1.04364	4.07817
novel.1449	40.3049	40.9434	65.8418	124.308	292.482	276.776	49.0301	231.189	-2.24006	8.42115e-11	2.99807e-07	-	CHR_ALT_CTG10_1_23	24384922	24397936	-	5016	-	- && Q6MZM0.2 RecName: Full=Hephaestin-like protein 1; Flags: Precursor && PF07731:Multicopper oxidase|PF07732:Multicopper oxidase	-	42	43	64	122	285	281	0.603517	0.613078	0.9859	1.86136	4.37956	4.14438
ENSDARG00000052905	224.556	281.843	186.209	488.061	578.806	469.83	230.869	512.232	-1.14863	2.98059e-08	2.87605e-05	zgc:165423	3	39540014	39550089	+	2123	protein_coding	- && Q5K4E3.2 RecName: Full=Polyserase-2; AltName: Full=Polyserine protease 2; AltName: Full=Serine protease 36; Flags: Precursor && PF00089:Trypsin	Trypsin	234	296	181	479	564	477	7.94444	9.97117	6.58778	17.2668	20.4773	16.6219
ENSDARG00000057408	118.036	99.9781	113.166	233.332	317.112	251.167	110.393	267.204	-1.27538	3.09672e-08	2.87605e-05	CABZ01067232.1	15	45668851	45674213	-	1410	protein_coding	- && A6NHN0.1 RecName: Full=Otolin-1; Flags: Precursor && PF00386:C1q domain|PF01391:Collagen triple helix repeat (20 copies)	Collagen	123	105	110	229	309	255	6.28758	5.32568	6.02815	12.4292	16.892	13.3793
novel.1222	166.018	268.513	183.123	453.418	453.603	500.364	205.884	469.128	-1.18757	4.65636e-08	3.68387e-05	-	6	50731090	50740740	+	9651	-	- && P23074.3 RecName: Full=Pro-Pol polyprotein; AltName: Full=Pr125Pol; Contains: RecName: Full=Protease/Reverse transcriptase/ribonuclease H; AltName: Full=p87Pro-RT-RNaseH; Contains: RecName: Full=Protease/Reverse transcriptase; AltName: Full=p65Pro-RT; Contains: RecName: Full=Ribonuclease H; Short=RNase H; Contains: RecName: Full=Integrase; Short=IN; AltName: Full=p42In && PF00075:RNase H	RnaseH	173	282	178	445	442	508	1.29203	2.08969	1.42514	3.5287	3.53015	3.89406
ENSDARG00000019360	1597.8	1494.91	1526.71	3065.92	4342.07	2358.01	1539.81	3255.33	-1.07999	8.64408e-08	6.15488e-05	sec23b	6	6779114	6796687	+	4357	protein_coding	- && Q5ZK03.1 RecName: Full=Protein transport protein Sec23A; AltName: Full=SEC23-related protein A && PF04815:Sec23/Sec24 helical domain|PF04810:Sec23/Sec24 zinc finger|PF00626:Gelsolin repeat|PF08033:Sec23/Sec24 beta-sandwich domain|PF04811:Sec23/Sec24 trunk domain	-	1665	1570	1484	3009	4231	2394	27.5438	25.7701	26.3182	52.852	74.8511	40.6488
ENSDARG00000014496	478.861	362.778	626.526	985.292	1238.69	959.359	489.388	1061.11	-1.11711	1.1047e-07	7.15078e-05	trpv6	16	12294284	12319822	-	2557	protein_coding	- && Q91WD2.2 RecName: Full=Transient receptor potential cation channel subfamily V member 6; Short=TrpV6; AltName: Full=Calcium transport protein 1; Short=CaT1; AltName: Full=Epithelial calcium channel 2; Short=ECaC2 && PF00520:Ion transport protein|PF12796:Ankyrin repeats (3 copies)	Ion_trans	499	381	609	967	1207	974	14.0659	10.6561	18.4034	28.9416	36.3847	28.1799
ENSDARG00000076230	172.735	253.278	229.418	432.02	566.491	434.371	218.477	477.627	-1.12841	1.34367e-07	8.35097e-05	atp10b	14	22293787	22367920	+	10978	protein_coding	- && O94823.2 RecName: Full=Probable phospholipid-transporting ATPase VB; AltName: Full=ATPase class V type 10B; AltName: Full=P4-ATPase flippase complex alpha subunit ATP10B && PF16212:Phospholipid-translocating P-type ATPase C-terminal|PF12710:haloacid dehalogenase-like hydrolase|PF16209:Phospholipid-translocating ATPase N-terminal	-	180	266	223	424	552	441	1.18181	1.73286	1.56961	2.95576	3.87578	2.97185
ENSDARG00000095434	300.368	415.147	368.303	793.735	596.252	786.99	361.273	725.659	-1.00632	2.53164e-07	0.000122905	si:ch211-217k17.8	1	52392511	52396264	+	641	protein_coding	- && - && -	-	313	436	358	779	581	799	35.1952	48.6444	43.1554	93.0051	69.8652	92.2146
novel.3950	41.2646	13.3304	30.8633	102.911	97.4939	122.136	28.4861	107.514	-1.91779	8.14981e-07	0.00027633	-	CHR_ALT_CTG4_1_3	8054053	8055272	-	1144	-	- && - && -	-	43	14	30	101	95	124	2.70919	0.875199	2.02631	6.75651	6.40089	8.01875
novel.3174	125.713	121.878	147.115	275.107	339.689	236.392	131.569	283.73	-1.10916	1.26609e-06	0.000409774	-	CHR_ALT_CTG22_1_20	29176287	29246965	-	1055	-	- && Q804W2.3 RecName: Full=Parvalbumin-7; AltName: Full=Parvalbumin alpha; AltName: Full=Parvalbumin-4a && PF13499:EF-hand domain pair	-	131	128	143	270	331	240	8.94987	8.67685	10.4736	19.5857	24.1835	16.8294
ENSDARG00000086272	872.314	1164.51	1519.51	1978.73	2863.24	2330.44	1185.44	2390.8	-1.0123	1.44011e-06	0.000452386	si:dkey-4p15.5	15	19681718	19688389	+	2445	protein_coding	- && Q95JJ6.1 RecName: Full=Zona pellucida-like domain-containing protein 1; Short=ZP domain-containing protein 1; Flags: Precursor [Macaca fascicularis] && PF00100:Zona pellucida-like domain	Zona_pellucida	909	1223	1477	1942	2790	2366	26.7968	35.7727	46.678	60.7852	87.9565	71.5891
ENSDARG00000091013	57.5785	85.6955	62.7555	110.043	249.379	269.881	68.6765	209.768	-1.61052	1.6503e-06	0.000482904	si:dkey-84h14.2	4	33537372	33560939	+	5144	protein_coding	- && E9Q5R7.1 RecName: Full=NACHT, LRR and PYD domains-containing protein 12; AltName: Full=Monarch-1; AltName: Full=PYRIN-containing APAF1-like protein 7; Short=PYPAF7 && PF02758:PAAD/DAPIN/Pyrin domain|PF14484:Fish-specific NACHT associated domain|PF05729:NACHT domain	NACHT	60	90	61	108	243	274	0.840713	1.25126	0.916304	1.60676	3.64123	3.94059
ENSDARG00000058463	223.596	349.447	231.475	505.382	552.124	554.537	268.173	537.348	-1.00208	1.8818e-06	0.000503043	ndufab1a	1	9118100	9123465	-	918	protein_coding	- && Q9CR21.1 RecName: Full=Acyl carrier protein, mitochondrial; Short=ACP; AltName: Full=CI-SDAP; AltName: Full=NADH-ubiquinone oxidoreductase 9.6 kDa subunit; Flags: Precursor && PF00550:Phosphopantetheine attachment site	PP-binding	233	367	225	496	538	563	18.2941	28.5909	18.9387	41.3491	45.1734	45.3708
novel.4710	58.5381	30.4695	56.5828	178.31	75.9426	297.46	48.5301	183.904	-1.92363	3.80959e-06	0.000790065	-	CHR_ALT_CTG7_1_29	35078061	35080840	+	1081	-	- && P47796.1 RecName: Full=Chymotrypsin A; Flags: Precursor && PF00089:Trypsin	Trypsin	61	32	55	175	74	302	4.06726	2.11704	3.9314	12.3891	5.27654	20.6677
ENSDARG00000033596	43.1839	36.1826	78.1871	353.564	220.644	71.9027	52.5179	215.37	-2.0378	3.98936e-06	0.000819392	polr2c	25	14369493	14378835	-	1472	protein_coding	- && P97760.2 RecName: Full=DNA-directed RNA polymerase II subunit RPB3; Short=RNA polymerase II subunit 3; Short=RNA polymerase II subunit B3; AltName: Full=DNA-directed RNA polymerase II 33 kDa polypeptide; Short=RPB33; AltName: Full=DNA-directed RNA polymerase II subunit C; AltName: Full=RPB31 && -	-	45	38	76	347	215	73	2.20345	1.84621	3.98948	18.0405	11.2583	3.66882
ENSDARG00000102777	161.22	190.435	257.195	332.167	474.128	473.77	202.95	426.688	-1.07325	4.4985e-06	0.000889745	thbs4a	5	51909740	51945554	+	6244	protein_coding	- && Q8JGW0.1 RecName: Full=Thrombospondin-4-B; Short=Thbs4-B; Flags: Precursor && -	-	168	200	250	326	462	481	1.9393	2.29072	3.09377	3.9956	5.70324	5.69893
ENSDARG00000088975	83.4888	161.869	106.993	207.859	375.608	299.43	117.45	294.299	-1.32461	5.0099e-06	0.000972877	si:ch211-14k19.8	1	9100447	9114936	-	3815	protein_coding	- && P28826.3 RecName: Full=Meprin A subunit beta; AltName: Full=Endopeptidase-2; AltName: Full=Meprin B; Flags: Precursor && -	-	87	170	104	204	366	304	1.6437	3.18683	2.10644	4.09226	7.39485	5.89509
ENSDARG00000040528	128.592	148.539	205.756	279.183	396.133	343.754	160.962	339.69	-1.07885	6.50942e-06	0.00118844	lgals3bpb	3	57741933	57744323	-	1994	protein_coding	- && Q6NY73.1 RecName: Full=Galectin-3-binding protein B; AltName: Full=Lectin galactoside-binding soluble 3-binding protein B; Flags: Precursor && PF07707:BTB And C-terminal Kelch|PF00530:Scavenger receptor cysteine-rich domain	SRCR	134	156	200	274	386	349	4.8437	5.59505	7.75025	10.516	14.9212	12.9483
ENSDARG00000091625	47.9821	56.1782	79.2159	113.1	224.749	163.505	61.1254	167.118	-1.45295	6.8108e-06	0.00122257	-	6	46320693	46337096	+	1823	protein_coding	- && Q91VU0.1 RecName: Full=Protein FAM3C; AltName: Full=Interleukin-like EMT inducer; Flags: Precursor && PF15711:Interleukin-like EMT inducer	-	50	59	77	111	219	166	1.97688	2.31457	3.26373	4.65976	9.25977	6.73647
novel.4255	105.561	111.404	98.7627	157.932	303.771	274.806	105.242	245.503	-1.22173	7.97269e-06	0.00136244	-	CHR_ALT_CTG5_2_1	9075071	9079228	-	770	-	- && Q06185.2 RecName: Full=ATP synthase subunit e, mitochondrial; Short=ATPase subunit e && PF05680:ATP synthase E chain	-	110	117	96	155	296	279	10.2967	10.8668	9.63366	15.4052	29.6308	26.8055
ENSDARG00000095696	54.6995	45.7043	62.7555	114.119	154.964	124.106	54.3864	131.063	-1.27028	1.55319e-05	0.00228811	trpm2	4	77021784	77042603	+	6063	protein_coding	- && Q9JLN5.2 RecName: Full=Erythroid membrane-associated protein; Flags: Precursor && PF14484:Fish-specific NACHT associated domain|PF00622:SPRY domain|PF13765:SPRY-associated domain|PF05729:NACHT domain	NACHT	57	48	61	112	151	126	0.677618	0.566185	0.777415	1.4137	1.91969	1.53743
ENSDARG00000090969	69.0942	70.4608	62.7555	122.27	161.122	174.339	67.4368	152.577	-1.17758	1.63769e-05	0.00233217	cbln18	15	556956	568645	-	1631	protein_coding	- && Q4ZJM9.1 RecName: Full=Complement C1q-like protein 4; AltName: Full=C1q and tumor necrosis factor-related protein 11; Short=C1q/TNF-related protein 11; Short=C1qTNF11; Short=CTRP11; Flags: Precursor && PF00386:C1q domain	-	72	74	61	120	157	177	3.18182	3.24476	2.88992	5.6306	7.41974	8.02843
ENSDARG00000091916	166.018	111.404	130.655	208.878	322.243	344.739	136.026	291.953	-1.10196	1.81392e-05	0.00251647	ugt5b4	1	9630996	9652696	-	2768	protein_coding	- && Q6PDD0.1 RecName: Full=UDP-glucuronosyltransferase 2A2; Short=UDPGT 2A2; Flags: Precursor && PF00201:UDP-glucoronosyl and UDP-glucosyl transferase	UDPGT	173	117	127	205	314	350	4.50482	3.0229	3.54526	5.66781	8.74392	9.35434
ENSDARG00000003395	43.1839	47.6086	67.8994	140.61	136.492	111.301	52.8973	129.468	-1.2936	1.84153e-05	0.0025216	col4a3	15	36054864	36112794	+	9726	protein_coding	- && Q28084.1 RecName: Full=Collagen alpha-3(IV) chain && -	-	45	50	66	138	133	113	0.333485	0.367655	0.524349	1.08586	1.05405	0.859519
ENSDARG00000032380	17.2735	17.1391	31.8921	84.57	81.0739	56.1432	22.1016	73.929	-1.74652	2.34807e-05	0.00303982	ompb	21	22188010	22189719	-	1710	protein_coding	- && Q64288.3 RecName: Full=Olfactory marker protein && PF06554:Olfactory marker protein	-	18	18	31	83	79	57	0.758707	0.752802	1.4008	3.71458	3.56102	2.46598
novel.3456	0	1.90435	7.20145	28.5296	32.8401	29.5491	3.03526	30.3063	-3.34577	2.39195e-05	0.00305954	-	CHR_ALT_CTG23_2_4	19843439	19849768	-	1427	-	- && Q99871.3 RecName: Full=HAUS augmin-like complex subunit 7; AltName: Full=26S proteasome-associated UCH37-interacting protein 1; AltName: Full=UCHL5-interacting protein; AltName: Full=X-linked protein STS1769 && -	-	0	2	7	28	32	30	0	0.100233	0.37904	1.50162	1.7285	1.55528
ENSDARG00000081938	110.359	114.261	128.597	168.121	340.716	274.806	117.739	261.214	-1.15011	2.56324e-05	0.00323985	NC_002333.13	MT	6178	6250	-	73	Mt_tRNA	- && - && -	-	115	120	125	165	332	279	113.546	117.561	132.312	172.977	350.557	282.743
ENSDARG00000005943	99.8027	81.8869	101.849	152.837	235.012	215.708	94.5129	201.186	-1.09064	2.67519e-05	0.00330317	htra4	5	26930062	26950374	-	2299	protein_coding	- && F1N152.1 RecName: Full=Serine protease HTRA1; AltName: Full=High-temperature requirement A serine peptidase 1; AltName: Full=Serine protease 11; Flags: Precursor && PF07648:Kazal-type serine protease inhibitor domain|PF13180:PDZ domain|PF13365:Trypsin-like peptidase domain|PF00219:Insulin-like growth factor binding protein	-	104	86	99	150	229	219	3.26056	2.67525	3.32741	4.99321	7.67785	7.04719
ENSDARG00000108006	96.9238	94.2651	137.856	209.897	258.615	198.964	109.682	222.492	-1.02193	4.4281e-05	0.00482595	CU693481.1	23	1644754	1660708	-	2793	protein_coding	- && Q5VTL7.3 RecName: Full=Fibronectin type III domain-containing protein 7; Flags: Precursor && PF00041:Fibronectin type III domain	fn3	101	99	134	206	252	202	2.60644	2.53495	3.70719	5.64447	6.9546	5.35047
novel.3635	560.43	261.847	386.821	871.173	900.023	655.989	403.033	809.062	-1.00525	4.70504e-05	0.00501947	-	CHR_ALT_CTG25_1_7	14109589	14124499	+	1335	-	- && P68035.1 RecName: Full=Actin, alpha cardiac muscle 1; AltName: Full=Alpha-cardiac actin; Flags: Precursor >P68032.1 RecName: Full=Actin, alpha cardiac muscle 1; AltName: Full=Alpha-cardiac actin; Flags: Precursor >P68033.1 RecName: Full=Actin, alpha cardiac muscle 1; AltName: Full=Alpha-cardiac actin; Flags: Precursor >P68034.1 RecName: Full=Actin, alpha cardiac muscle 1; AltName: Full=Alpha…	-	584	275	376	855	877	666	31.5304	14.7318	21.7629	49.0131	50.6362	36.9066
ENSDARG00000020364	104.601	122.83	151.23	142.648	367.398	479.68	126.221	329.909	-1.38699	4.98074e-05	0.00516474	fbp1b	5	35458190	35462126	+	1622	protein_coding	- && P00636.4 RecName: Full=Fructose-1,6-bisphosphatase 1; Short=FBPase 1; AltName: Full=D-fructose-1,6-bisphosphate 1-phosphohydrolase 1; AltName: Full=Liver FBPase && PF00316:Fructose-1-6-bisphosphatase	-	109	129	147	140	358	487	4.84366	5.68779	7.00289	6.60548	17.0128	22.2121
ENSDARG00000075676	142.987	119.022	263.367	358.658	394.081	365.423	175.125	372.721	-1.09158	5.22856e-05	0.00536958	fndc7b	23	1580294	1587955	-	1568	protein_coding	- && - && -	-	149	125	256	352	384	371	6.84917	5.70123	12.6155	17.18	18.8768	17.5041
ENSDARG00000041110	152.583	79.9825	113.166	244.54	221.67	252.152	115.244	239.454	-1.05525	5.3238e-05	0.00544123	dnajc3a	9	29484043	29497916	-	2077	protein_coding	- && Q13217.1 RecName: Full=DnaJ homolog subfamily C member 3; AltName: Full=Endoplasmic reticulum DNA J domain-containing protein 6; Short=ER-resident protein ERdj6; Short=ERdj6; AltName: Full=Interferon-induced, double-stranded RNA-activated protein kinase inhibitor; AltName: Full=Protein kinase inhibitor of 58 kDa; Short=Protein kinase inhibitor p58; Flags: Precursor && PF13414:TPR repeat|PF00…	DnaJ	159	84	110	240	216	256	5.5177	2.89233	4.09229	8.84305	8.01604	9.11831
novel.569	132.43	221.856	344.641	489.08	557.255	453.085	232.976	499.807	-1.10234	6.91535e-05	0.00677609	-	2	45600622	45618279	+	8097	-	- && - && PF00041:Fibronectin type III domain	fn3	138	233	335	480	543	460	1.22844	2.05796	3.19692	4.53674	5.16914	4.20286
ENSDARG00000026403	54.6995	67.6043	22.6331	78.4565	170.358	189.114	48.3123	145.976	-1.5924	8.79251e-05	0.00842228	hephl1b	10	24394023	24416471	-	3723	protein_coding	- && Q6MZM0.2 RecName: Full=Hephaestin-like protein 1; Flags: Precursor && PF07732:Multicopper oxidase|PF07731:Multicopper oxidase	-	57	71	22	77	166	192	1.10352	1.36386	0.456605	1.5828	3.43683	3.81522
ENSDARG00000042613	77.7309	71.413	96.7052	158.951	147.78	187.144	81.9497	164.625	-1.00822	0.000112459	0.010136	crp3	24	38092608	38097305	-	785	protein_coding	- && P49263.1 RecName: Full=Pentraxin fusion protein; Flags: Precursor && PF00354:Pentaxin family	-	81	75	94	156	144	190	7.43726	6.83276	9.25271	15.2084	14.1396	17.9059
novel.2375	17.2735	10.4739	16.4605	20.3783	88.2577	80.7674	14.736	63.1345	-2.10073	0.000123149	0.0106798	-	CHR_ALT_CTG17_1_10	20605955	20610814	+	825	-	- && - && -	-	18	11	16	20	86	82	1.57259	0.95355	1.49857	1.85525	8.03503	7.35311
ENSDARG00000018263	287.892	119.022	118.31	338.28	443.341	399.897	175.074	393.839	-1.16883	0.000123492	0.0106798	pdia2	1	9954489	9966195	+	3406	protein_coding	- && D3Z6P0.1 RecName: Full=Protein disulfide-isomerase A2; AltName: Full=PDIp; Flags: Precursor && PF00085:Thioredoxin|PF13848:Thioredoxin-like domain	-	300	125	115	332	432	406	6.34855	2.62464	2.60894	7.45969	9.77647	8.81846
novel.1960	181.372	219	355.957	407.566	712.219	446.191	252.11	521.992	-1.05086	0.000125346	0.01078	-	CHR_ALT_CTG13_2_1	8378168	8450136	-	9682	-	- && Q99814.3 RecName: Full=Endothelial PAS domain-containing protein 1; Short=EPAS-1; AltName: Full=Basic-helix-loop-helix-PAS protein MOP2; AltName: Full=Class E basic helix-loop-helix protein 73; Short=bHLHe73; AltName: Full=HIF-1-alpha-like factor; Short=HLF; AltName: Full=Hypoxia-inducible factor 2-alpha; Short=HIF-2-alpha; Short=HIF2-alpha; AltName: Full=Member of PAS protein 2; AltName: Fu…	-	189	230	346	400	694	453	1.407	1.6989	2.76135	3.16171	5.52506	3.46134
ENSDARG00000068951	1.91928	7.61738	2.05756	29.5486	5.13126	80.7674	3.86474	38.4824	-3.30965	0.00014698	0.0120293	si:ch211-219a15.4	18	15758375	15768336	+	4017	protein_coding	- && - && PF03142:Chitin synthase	-	2	8	2	29	5	82	0.0358861	0.142427	0.0384715	0.552489	0.0959425	1.51016
ENSDARG00000104476	9.59641	19.0435	23.6619	24.454	89.2839	97.5119	17.4339	70.4166	-2.01734	0.000158162	0.0126535	si:dkey-41c6.3	4	56379907	56395134	+	3593	protein_coding	- && Q96PL5.1 RecName: Full=Erythroid membrane-associated protein; Short=hERMAP; AltName: Full=Radin blood group antigen; AltName: Full=Scianna blood group antigen; Flags: Precursor && PF13765:SPRY-associated domain|PF05729:NACHT domain|PF00622:SPRY domain|PF14484:Fish-specific NACHT associated domain	NACHT	10	20	23	24	87	99	0.200604	0.398086	0.494631	0.511189	1.8664	2.0384
novel.2146	0	4.76086	4.11511	28.5296	28.7351	17.7294	2.95866	24.998	-3.08388	0.000162557	0.0128876	-	CHR_ALT_CTG14_2_7	34657036	34680368	-	597	-	- && O94929.3 RecName: Full=Actin-binding LIM protein 3; Short=abLIM-3; AltName: Full=Actin-binding LIM protein family member 3 && -	-	0	5	4	28	28	18	0	0.598963	0.517722	3.58931	3.61515	2.23054
ENSDARG00000029230	147.785	97.1216	88.4749	182.386	270.931	219.648	111.127	224.321	-1.01223	0.000181778	0.0139518	pnp4b	16	36807924	36834633	-	1654	protein_coding	- && P00491.2 RecName: Full=Purine nucleoside phosphorylase; Short=PNP; AltName: Full=Inosine phosphorylase; AltName: Full=Inosine-guanosine phosphorylase && PF01048:Phosphorylase superfamily	-	154	102	86	179	264	223	6.71093	4.41031	4.01766	8.28218	12.303	9.97426
ENSDARG00000070038	203.444	141.874	315.835	343.375	731.718	396.942	220.384	490.678	-1.15563	0.000184219	0.0140039	rbp2a	15	5803458	5815006	-	669	protein_coding	- && P50121.2 RecName: Full=Retinol-binding protein 2; AltName: Full=Cellular retinol-binding protein II; Short=CRBP-II && PF00061:Lipocalin / cytosolic fatty-acid binding protein family	-	212	149	307	337	713	403	22.8406	15.9281	35.4587	38.5506	82.1498	44.5646
ENSDARG00000089123	72.9327	95.2173	115.223	150.8	192.935	230.483	94.4577	191.406	-1.02059	0.000186875	0.0140557	negaly6	16	24698849	24703855	-	1176	protein_coding	- && - && PF00021:u-PAR/Ly-6 domain	-	76	100	112	148	188	234	4.65805	6.08131	7.35904	9.63123	12.3223	14.7204
ENSDARG00000006811	85.4081	68.5564	133.741	197.67	208.329	184.189	95.9019	196.729	-1.03899	0.000188051	0.0140586	sult1st6	12	15197857	15205087	-	1600	protein_coding	- && Q95JD5.1 RecName: Full=Sulfotransferase family cytosolic 1B member 1; Short=ST1B1; Short=Sulfotransferase 1B1; Short=cSULT1B1 && PF00685:Sulfotransferase domain	Sulfotransfer_1	89	72	130	194	203	187	4.00929	3.21823	6.27818	9.27917	9.77955	8.64635
novel.573	49.9013	47.6086	75.1008	117.175	108.783	160.55	57.5369	128.836	-1.166	0.000190513	0.0141304	-	2	53458762	53459810	+	1049	-	- && - && -	-	52	50	73	115	106	163	3.57294	3.40878	5.37722	8.38976	7.78885	11.4954
ENSDARG00000100476	55.6592	63.7956	84.3598	85.5889	268.878	168.43	67.9382	174.299	-1.36031	0.000217926	0.0154143	si:dkeyp-110c7.4	5	37068223	37074101	+	1783	protein_coding	- && - && PF00386:C1q domain	-	58	67	82	84	262	171	2.34463	2.68737	3.55364	3.60541	11.3264	7.09506
novel.4227	4.79821	19.9956	10.2878	74.3809	29.7613	45.3085	11.6939	49.8169	-2.08879	0.000260502	0.0175539	-	CHR_ALT_CTG5_1_59	59378262	59387993	+	2352	-	- && Q6PFQ7.1 RecName: Full=Ras GTPase-activating protein 4; AltName: Full=Calcium-promoted Ras inactivator; AltName: Full=Ras p21 protein activator 4; AltName: Full=RasGAP-activating-like protein 2 && PF00779:BTK motif	-	5	21	10	73	29	46	0.153225	0.638538	0.328529	2.37527	0.950394	1.44688
ENSDARG00000079922	37.426	62.8434	66.8706	113.1	139.57	114.256	55.7133	122.309	-1.13571	0.000283471	0.018689	klf4	21	419801	435466	-	1167	protein_coding	- && Q60793.3 RecName: Full=Krueppel-like factor 4; AltName: Full=Epithelial zinc finger protein EZF; AltName: Full=Gut-enriched krueppel-like factor && -	-	39	66	65	111	136	116	2.40875	4.04462	4.30381	7.27913	8.98278	7.35357
ENSDARG00000042293	101.722	28.5652	59.6691	134.497	203.198	150.7	63.3188	162.798	-1.36226	0.000284567	0.0187035	ca4b	15	15390882	15401917	+	1626	protein_coding	- && Q95323.1 RecName: Full=Carbonic anhydrase 4; AltName: Full=Carbonate dehydratase IV; AltName: Full=Carbonic anhydrase IV; Short=CA-IV; Flags: Precursor && PF00194:Eukaryotic-type carbonic anhydrase	-	106	30	58	132	198	153	4.69876	1.31949	2.75625	6.2127	9.38615	6.96117
ENSDARG00000076420	31.6682	31.4217	43.2087	95.7781	82.1002	73.8726	35.4328	83.917	-1.2459	0.000302029	0.0193743	dkk2	1	50392716	50438247	-	1357	protein_coding	- && Q9QYZ8.2 RecName: Full=Dickkopf-related protein 2; Short=Dickkopf-2; Short=Dkk-2; Short=mDkk-2; Flags: Precursor && PF04706:Dickkopf N-terminal cysteine-rich region	-	33	33	42	94	80	75	1.7528	1.73916	2.39155	5.30121	4.54415	4.08877
novel.3825	59.4977	69.5086	59.6691	152.837	90.3102	164.49	62.8918	135.879	-1.11145	0.000325945	0.020478	-	CHR_ALT_CTG3_1_27	51448928	51458623	+	1526	-	- && - && -	-	62	73	58	150	88	167	2.92843	3.42116	2.93687	7.52253	4.44499	8.09605
ENSDARG00000079933	46.0628	130.448	147.115	259.824	212.434	271.851	107.875	248.036	-1.20255	0.000332362	0.0206031	SLC46A3	10	26502334	26512993	-	1953	protein_coding	- && Q5F4B8.1 RecName: Full=Solute carrier family 46 member 3; Flags: Precursor && PF07690:Major Facilitator Superfamily	MFS_1	48	137	143	255	207	276	1.77148	5.01676	5.65776	9.99229	8.16979	10.4549
ENSDARG00000092044	95.0045	84.7434	166.662	140.61	293.508	366.408	115.47	266.842	-1.21031	0.000386259	0.0229191	si:dkey-22f5.9	21	30651064	30658520	-	2510	protein_coding	- && - && PF07359:Liver-expressed antimicrobial peptide 2 precursor (LEAP-2)	-	99	89	162	138	286	372	2.84288	2.53583	4.98714	4.20758	8.78284	10.9643
ENSDARG00000029402	77.7309	122.83	104.935	142.648	225.775	243.287	101.832	203.904	-1.00198	0.000392203	0.0231432	sort1a	11	36280523	36341189	-	6381	protein_coding	- && Q6NUT7.1 RecName: Full=Sortilin; Flags: Precursor && PF15902:Sortilin, neurotensin receptor 3,|PF15901:Sortilin, neurotensin receptor 3, C-terminal	-	81	129	102	140	220	247	0.914943	1.44579	1.23516	1.67906	2.65752	2.86365
ENSDARG00000087403	13.435	19.0435	22.6331	49.9269	65.6801	46.2935	18.3705	53.9668	-1.55683	0.000399699	0.0234559	si:ch211-214p13.3	9	9251466	9282519	-	1063	protein_coding	- && - && PF08205:CD80-like C2-set immunoglobulin domain	-	14	20	22	49	64	47	0.949276	1.34555	1.59919	3.52769	4.64076	3.27096
ENSDARG00000002644	33.5874	119.974	168.72	338.28	239.117	253.137	107.427	276.845	-1.36725	0.000405907	0.0236256	rgs5a	6	35387367	35439406	-	3255	protein_coding	- && Q3T0T8.1 RecName: Full=Regulator of G-protein signaling 5; Short=RGS5 && -	-	35	126	164	332	233	257	0.775023	2.76837	3.89317	7.80574	5.51757	5.84108
ENSDARG00000070960	93.0852	35.2304	58.6404	121.251	163.174	146.76	62.3186	143.728	-1.20553	0.000409629	0.0237197	si:ch211-288g17.4	19	9344171	9364342	+	1805	protein_coding	- && - && -	-	97	37	57	119	159	149	3.8734	1.46598	2.4401	5.04542	6.78989	6.10689
novel.2855	52.7803	46.6565	75.1008	146.724	100.573	124.106	58.1792	123.801	-1.09195	0.000428052	0.0243664	-	CHR_ALT_CTG1_1_30	29764801	29769049	+	1487	-	- && Q2KIG3.1 RecName: Full=Carboxypeptidase B2; AltName: Full=Carboxypeptidase U; Short=CPU; AltName: Full=Plasma carboxypeptidase B; Short=pCPB; AltName: Full=Thrombin-activable fibrinolysis inhibitor; Short=TAFI; Flags: Precursor && PF00246:Zinc carboxypeptidase	-	55	49	73	144	98	126	2.66593	2.35662	3.79335	7.41103	5.07993	6.2686
novel.3323	26.87	19.9956	14.4029	138.573	44.1288	37.4288	20.4228	73.3767	-1.84244	0.000428902	0.0243664	-	CHR_ALT_CTG23_1_17	20277414	20338648	-	4336	-	- && P07942.2 RecName: Full=Laminin subunit beta-1; AltName: Full=Laminin B1 chain; AltName: Full=Laminin-1 subunit beta; AltName: Full=Laminin-10 subunit beta; AltName: Full=Laminin-12 subunit beta; AltName: Full=Laminin-2 subunit beta; AltName: Full=Laminin-6 subunit beta; AltName: Full=Laminin-8 subunit beta; Flags: Precursor && -	-	28	21	14	136	43	38	0.465443	0.346365	0.249488	2.40036	0.764402	0.648344
ENSDARG00000010425	69.0942	59.0347	62.7555	101.892	145.728	135.926	63.6281	127.848	-1.00673	0.000438003	0.0246875	scara5	20	1354695	1383916	-	2812	protein_coding	- && Q5RFW0.1 RecName: Full=Scavenger receptor class A member 5 && PF01391:Collagen triple helix repeat (20 copies)|PF00530:Scavenger receptor cysteine-rich domain	SRCR	72	62	61	100	142	138	1.8455	1.57682	1.6762	2.72152	3.89239	3.63057
ENSDARG00000112337	51.8206	57.1304	70.9857	83.5511	164.2	147.745	59.9789	131.832	-1.13758	0.000472851	0.0257123	mindy4b	15	3926095	3940671	-	5230	protein_coding	- && A8MYZ0.2 RecName: Full=Protein FAM188B2 && PF13898:Domain of unknown function (DUF4205)	-	54	60	69	82	160	150	0.7442	0.820454	1.01943	1.19988	2.35809	2.12178
novel.383	53.7399	139.017	132.712	184.424	205.25	360.498	108.49	250.058	-1.20574	0.000488343	0.0261816	-	16	25958164	25962598	-	2807	-	- && Q6AYF9.1 RecName: Full=Interferon-inducible GTPase 5; AltName: Full=Immunity-related GTPase cinema 1 && PF05049:Interferon-inducible GTPase (IIGP)	IIGP	56	146	129	181	200	366	1.43795	3.71976	3.55106	4.93473	5.492	9.64606
novel.443	12.4753	9.52173	26.7482	38.7188	89.2839	42.3536	16.2484	56.7855	-1.81106	0.00054496	0.0286865	-	17	50999680	51010984	-	723	-	- && - && -	-	13	10	26	38	87	43	1.29599	0.989159	2.77873	4.02228	9.27521	4.39988
ENSDARG00000036767	166.018	443.712	373.447	521.685	618.83	836.238	327.726	658.918	-1.00789	0.000558842	0.0289042	urgcp	19	7682109	7690975	-	5839	protein_coding	- && Q80SU7.1 RecName: Full=Interferon-induced very large GTPase 1; AltName: Full=Very large-inducible GTPase-1; Short=VLIG-1 && PF05879:Root hair defective 3 GTP-binding protein (RHD3)|PF00041:Fibronectin type III domain	fn3	173	466	363	512	603	849	2.13553	5.70758	4.80373	6.71056	7.96016	10.7567
ENSDARG00000042920	14.3946	6.66521	10.2878	26.4918	45.1551	44.3236	10.4492	38.6568	-1.8879	0.000570506	0.0292946	sult3st3	22	15315655	15318280	+	1065	protein_coding	- && O46640.1 RecName: Full=Amine sulfotransferase; AltName: Full=AST-RB1; AltName: Full=Sulfotransferase 3A1; Short=ST3A1 && PF00685:Sulfotransferase domain	Sulfotransfer_1	15	7	10	26	44	45	1.01517	0.47006	0.725539	1.86832	3.18453	3.12589
ENSDARG00000046142	14.3946	16.1869	20.5756	42.7945	46.1813	59.0981	17.0524	49.358	-1.53638	0.000606395	0.0306222	asgrl1	8	39733278	39739640	-	1493	protein_coding	- && P49301.1 RecName: Full=C-type lectin domain family 10 member A; AltName: Full=MMGL; AltName: Full=Macrophage asialoglycoprotein-binding protein 1; Short=M-ASGP-BP-1; AltName: Full=Macrophage galactose/N-acetylgalactosamine-specific lectin && PF00059:Lectin C-type domain	Lectin_C	15	17	20	42	45	60	0.724151	0.814317	1.0351	2.15286	2.32325	2.97305
ENSDARG00000070041	25.9103	31.4217	24.6907	60.116	53.3651	96.5269	27.3409	70.0027	-1.35623	0.000664119	0.0322944	zgc:153920	12	30528623	30540755	-	3928	protein_coding	- && - && PF00169:PH domain	PH	27	33	24	59	52	98	0.495439	0.600824	0.472118	1.1495	1.02041	1.84572
ENSDARG00000101990	6.71749	21.9	4.11511	57.0593	82.1002	16.7445	10.9109	51.968	-2.24463	0.000671384	0.0324467	CU571315.3	3	19487707	19495814	-	1910	protein_coding	- && Q9JHJ7.2 RecName: Full=Testisin; AltName: Full=Serine protease 21; AltName: Full=Tryptase 4; Flags: Precursor && -	-	7	23	4	56	80	17	0.264157	0.86119	0.161822	2.24379	3.22849	0.658456
novel.1804	16.3139	7.61738	0	28.5296	47.2076	47.2785	7.97709	41.0052	-2.35176	0.000702557	0.0335734	-	CHR_ALT_CTG12_1_9	20354102	20360775	-	1076	-	- && P56405.1 RecName: Full=Aquaporin-8; Short=AQP-8 && PF00230:Major intrinsic protein	-	17	8	0	28	46	48	1.13877	0.531719	0	1.99147	3.29525	3.3002
ENSDARG00000045294	33.5874	83.7912	60.6979	78.4565	131.36	262.987	59.3589	157.601	-1.40925	0.000758504	0.0352994	sh3glb1a	24	28383278	28397902	+	2062	protein_coding	- && Q5ZIR1.1 RecName: Full=Endophilin-B1; AltName: Full=SH3 domain-containing GRB2-like protein B1 && PF14604:Variant SH3 domain|PF03114:BAR domain	-	35	88	59	77	128	267	1.22342	3.0521	2.21092	2.85778	4.7848	9.5793
ENSDARG00000103248	12.4753	9.52173	14.4029	25.4729	49.2601	48.2634	12.1333	40.9988	-1.75946	0.000779189	0.0359487	FAM167A	KN150314.1	1230	7448	-	5648	protein_coding	- && Q0V7M8.1 RecName: Full=Protein FAM167A && PF11652:Protein of unknown function (DUF3259)	-	13	10	14	25	48	49	0.1659	0.126622	0.191533	0.338745	0.655073	0.641819
ENSDARG00000092469	76.7713	43.7999	90.5325	128.383	204.224	122.136	70.3679	151.581	-1.10859	0.00079018	0.036299	fndc7rs1	2	45619949	45626763	+	493	protein_coding	- && - && -	-	80	46	88	126	199	124	11.6961	6.67291	13.7926	19.5592	31.1135	18.6074
ENSDARG00000102215	21.1121	39.9913	10.2878	31.5864	94.4152	117.211	23.797	81.0709	-1.7647	0.000809198	0.0370134	si:ch211-227e10.6	4	54480250	54504217	+	3890	protein_coding	- && Q96PL5.1 RecName: Full=Erythroid membrane-associated protein; Short=hERMAP; AltName: Full=Radin blood group antigen; AltName: Full=Scianna blood group antigen; Flags: Precursor && PF14484:Fish-specific NACHT associated domain|PF13765:SPRY-associated domain|PF05729:NACHT domain	NACHT	22	42	10	31	92	119	0.407634	0.772155	0.198637	0.609873	1.82298	2.26312
ENSDARG00000025013	8.63677	5.71304	9.259	28.5296	25.6563	37.4288	7.8696	30.5382	-1.95984	0.000916972	0.039446	gna14a	8	51958968	51986997	+	1098	protein_coding	- && O73819.1 RecName: Full=Guanine nucleotide-binding protein subunit alpha-14; Short=G alpha-14; Short=G-protein subunit alpha-14 && PF00503:G-protein alpha subunit	G-alpha	9	6	9	28	25	38	0.590796	0.390799	0.63336	1.95156	1.75501	2.56031
novel.4633	8.63677	19.0435	14.4029	28.5296	40.0238	73.8726	14.0277	47.4754	-1.75989	0.000978066	0.041208	-	CHR_ALT_CTG7_1_15	20660339	20669563	+	2999	-	- && O43508.1 RecName: Full=Tumor necrosis factor ligand superfamily member 12; AltName: Full=APO3 ligand; AltName: Full=TNF-related weak inducer of apoptosis; Short=TWEAK; Contains: RecName: Full=Tumor necrosis factor ligand superfamily member 12, membrane form; Contains: RecName: Full=Tumor necrosis factor ligand superfamily member 12, secreted form && PF00229:TNF(Tumour Necrosis Factor) family	-	9	20	14	28	39	75	0.216304	0.476934	0.360713	0.714511	1.00238	1.8501
novel.4124	50.861	33.326	82.3023	144.686	118.019	102.437	55.4964	121.714	-1.13619	0.00112941	0.0453483	-	CHR_ALT_CTG5_1_34	37073001	37079693	+	2336	-	- && - && -	-	53	35	80	142	115	104	1.63531	1.07152	2.64623	4.65203	3.79462	3.29361
ENSDARG00000092552	16.3139	24.7565	38.0648	66.2295	70.8114	61.068	26.3784	66.0363	-1.32799	0.00116593	0.046121	fndc7rs2	2	45593783	45598651	+	539	protein_coding	- && - && -	-	17	26	37	65	69	62	2.27331	3.44976	5.30425	9.22894	9.86741	8.5097
ENSDARG00000096639	27.8296	21.9	28.8058	77.4376	46.1813	68.9478	26.1785	64.1889	-1.29546	0.00117736	0.0464013	BX276101.1	20	19543262	19545552	-	830	processed_transcript	- && - && -	-	29	23	28	76	45	70	2.51836	1.98177	2.6067	7.00749	4.17905	6.23923
novel.2345	6.71749	10.4739	10.2878	7.13241	49.2601	73.8726	9.15972	43.4217	-2.24686	0.00123384	0.04766	-	CHR_ALT_CTG16_1_8	13854370	13859165	+	546	-	- && Q3T0W7.1 RecName: Full=Ubiquitin-like protein ATG12; AltName: Full=Autophagy-related protein 12; Short=APG12-like && PF04110:Ubiquitin-like autophagy protein Apg12	-	7	11	10	7	48	75	0.924066	1.4408	1.4152	0.981144	6.77628	10.162
Differential expression analysis of two conditions/groups (two biological replicates per condition) was performed using the DESeq2 R package (1.20.0). The resulting P-values were adjusted in the Benjamini and Hochberg’s approach for controlling the false discovery rate. Genes with an adjusted P-value <=0.05 found by DESeq2 were assigned as differentially expressed.
