# Supplementary material for: Effects and mechanisms of Porphyromonas gingivalis outer membrane vesicles induced cardiovascular injury
Source: BMC Oral Health. 2024 Jan 19;24:112. doi: 10.1186/s12903-024-03886-7 (PMC10799447; doi:10.1186/s12903-024-03886-7)
Supplement: Supplementary file 5 — Supplementary Material 5 [file 12903_2024_3886_MOESM5_ESM.xlsx]

## Sheet: Excel S4 GO enrichment results
Excel S4: GO enrichment results
Category	GOID	Description	GeneRatio	BgRatio	pvalue	padj	geneID	geneName	Count	Up	Up_Gene_id	Down	Down_Gene_id
BP	GO:0006955	immune response	5/101	89/7881	0.00555238	0.358074	ENSDARG00000075045/ENSDARG00000090873/ENSDARG00000114454/ENSDARG00000111840/novel.4633	cxcl18b/ccl34a.4/CR762483.1/cxcl18a.1/-	5	4	ENSDARG00000075045/ENSDARG00000090873/ENSDARG00000114454/ENSDARG00000111840	1	novel.4633
BP	GO:0002376	immune system process	5/101	90/7881	0.00582037	0.358074	ENSDARG00000075045/ENSDARG00000090873/ENSDARG00000114454/ENSDARG00000111840/novel.4633	cxcl18b/ccl34a.4/CR762483.1/cxcl18a.1/-	5	4	ENSDARG00000075045/ENSDARG00000090873/ENSDARG00000114454/ENSDARG00000111840	1	novel.4633
BP	GO:0015936	coenzyme A metabolic process	2/101	11/7881	0.00829516	0.358074	novel.4184/ENSDARG00000052734	-/hmgcra	2	2	novel.4184/ENSDARG00000052734	0
BP	GO:0033865	nucleoside bisphosphate metabolic process	2/101	11/7881	0.00829516	0.358074	novel.4184/ENSDARG00000052734	-/hmgcra	2	2	novel.4184/ENSDARG00000052734	0
BP	GO:0033875	ribonucleoside bisphosphate metabolic process	2/101	11/7881	0.00829516	0.358074	novel.4184/ENSDARG00000052734	-/hmgcra	2	2	novel.4184/ENSDARG00000052734	0
BP	GO:0034032	purine nucleoside bisphosphate metabolic process	2/101	11/7881	0.00829516	0.358074	novel.4184/ENSDARG00000052734	-/hmgcra	2	2	novel.4184/ENSDARG00000052734	0
BP	GO:0006508	proteolysis	13/101	498/7881	0.0107431	0.374565	ENSDARG00000057644/ENSDARG00000075445/ENSDARG00000052905/ENSDARG00000061231/ENSDARG00000001452/novel.4710/ENSDARG00000075265/ENSDARG00000042816/ENSDARG00000114451/ENSDARG00000030177/ENSDARG00000060532/novel.2855/ENSDARG00000012395	adam8b/psmb5/zgc:165423/tinagl1/adam8a/-/plaua/mmp9/mmp13a/uchl3/adam22/-/mmp13a	13	10	ENSDARG00000057644/ENSDARG00000075445/ENSDARG00000061231/ENSDARG00000001452/ENSDARG00000075265/ENSDARG00000042816/ENSDARG00000114451/ENSDARG00000030177/ENSDARG00000060532/ENSDARG00000012395	3	ENSDARG00000052905/novel.4710/novel.2855
BP	GO:0048585	negative regulation of response to stimulus	2/101	13/7881	0.0115696	0.374565	ENSDARG00000035852/ENSDARG00000076420	cart3/dkk2	2	1	ENSDARG00000035852	1	ENSDARG00000076420
BP	GO:0007155	cell adhesion	7/101	202/7881	0.0148012	0.383351	novel.1439/ENSDARG00000075833/ENSDARG00000022615/ENSDARG00000097539/ENSDARG00000103775/ENSDARG00000035891/ENSDARG00000107353	-/lyve1a/si:ch211-241e1.3/si:ch211-39f2.3/thbs1a/acana/BX957322.3	7	7	novel.1439/ENSDARG00000075833/ENSDARG00000022615/ENSDARG00000097539/ENSDARG00000103775/ENSDARG00000035891/ENSDARG00000107353	0
BP	GO:0022610	biological adhesion	7/101	202/7881	0.0148012	0.383351	novel.1439/ENSDARG00000075833/ENSDARG00000022615/ENSDARG00000097539/ENSDARG00000103775/ENSDARG00000035891/ENSDARG00000107353	-/lyve1a/si:ch211-241e1.3/si:ch211-39f2.3/thbs1a/acana/BX957322.3	7	7	novel.1439/ENSDARG00000075833/ENSDARG00000022615/ENSDARG00000097539/ENSDARG00000103775/ENSDARG00000035891/ENSDARG00000107353	0
BP	GO:0009605	response to external stimulus	2/101	17/7881	0.0195132	0.458738	ENSDARG00000035852/ENSDARG00000092044	cart3/si:dkey-22f5.9	2	1	ENSDARG00000035852	1	ENSDARG00000092044
BP	GO:0009150	purine ribonucleotide metabolic process	4/101	88/7881	0.0261121	0.458738	novel.4184/ENSDARG00000052734/novel.4255/novel.4598	-/hmgcra/-/-	4	3	novel.4184/ENSDARG00000052734/novel.4598	1	novel.4255
BP	GO:0009259	ribonucleotide metabolic process	4/101	88/7881	0.0261121	0.458738	novel.4184/ENSDARG00000052734/novel.4255/novel.4598	-/hmgcra/-/-	4	3	novel.4184/ENSDARG00000052734/novel.4598	1	novel.4255
BP	GO:0032501	multicellular organismal process	5/101	134/7881	0.0285251	0.458738	ENSDARG00000022615/ENSDARG00000032380/ENSDARG00000035852/ENSDARG00000076420/ENSDARG00000040159	si:ch211-241e1.3/ompb/cart3/dkk2/wnt4b	5	3	ENSDARG00000022615/ENSDARG00000035852/ENSDARG00000040159	2	ENSDARG00000032380/ENSDARG00000076420
BP	GO:0006163	purine nucleotide metabolic process	4/101	91/7881	0.0290786	0.458738	novel.4184/ENSDARG00000052734/novel.4255/novel.4598	-/hmgcra/-/-	4	3	novel.4184/ENSDARG00000052734/novel.4598	1	novel.4255
BP	GO:0019693	ribose phosphate metabolic process	4/101	92/7881	0.0301102	0.458738	novel.4184/ENSDARG00000052734/novel.4255/novel.4598	-/hmgcra/-/-	4	3	novel.4184/ENSDARG00000052734/novel.4598	1	novel.4255
BP	GO:0072521	purine-containing compound metabolic process	4/101	92/7881	0.0301102	0.458738	novel.4184/ENSDARG00000052734/novel.4255/novel.4598	-/hmgcra/-/-	4	3	novel.4184/ENSDARG00000052734/novel.4598	1	novel.4255
BP	GO:0019318	hexose metabolic process	2/101	23/7881	0.0345435	0.460955	ENSDARG00000020956/ENSDARG00000001953	pck2/pfkfb3	2	2	ENSDARG00000020956/ENSDARG00000001953	0
BP	GO:0001558	regulation of cell growth	2/101	24/7881	0.0373747	0.460955	ENSDARG00000005943/ENSDARG00000099351	htra4/igfbp1a	2	1	ENSDARG00000099351	1	ENSDARG00000005943
BP	GO:0016049	cell growth	2/101	24/7881	0.0373747	0.460955	ENSDARG00000005943/ENSDARG00000099351	htra4/igfbp1a	2	1	ENSDARG00000099351	1	ENSDARG00000005943
BP	GO:0040008	regulation of growth	2/101	24/7881	0.0373747	0.460955	ENSDARG00000005943/ENSDARG00000099351	htra4/igfbp1a	2	1	ENSDARG00000099351	1	ENSDARG00000005943
BP	GO:0040007	growth	3/101	61/7881	0.0430737	0.487506	ENSDARG00000005943/ENSDARG00000099351/ENSDARG00000034895	htra4/igfbp1a/tgfb1b	3	2	ENSDARG00000099351/ENSDARG00000034895	1	ENSDARG00000005943
BP	GO:0005996	monosaccharide metabolic process	2/101	26/7881	0.043292	0.487506	ENSDARG00000020956/ENSDARG00000001953	pck2/pfkfb3	2	2	ENSDARG00000020956/ENSDARG00000001953	0
BP	GO:0051186	cofactor metabolic process	4/101	110/7881	0.0523861	0.515935	novel.4184/ENSDARG00000052734/novel.4598/ENSDARG00000023526	-/hmgcra/-/ggt1a	4	4	novel.4184/ENSDARG00000052734/novel.4598/ENSDARG00000023526	0
BP	GO:0006732	coenzyme metabolic process	3/101	69/7881	0.0583316	0.515935	novel.4184/ENSDARG00000052734/novel.4598	-/hmgcra/-	3	3	novel.4184/ENSDARG00000052734/novel.4598	0
BP	GO:0055086	nucleobase-containing small molecule metabolic process	5/101	166/7881	0.0616263	0.515935	novel.4184/ENSDARG00000052734/novel.4255/novel.4598/ENSDARG00000029230	-/hmgcra/-/-/pnp4b	5	3	novel.4184/ENSDARG00000052734/novel.4598	2	novel.4255/ENSDARG00000029230
BP	GO:0051128	regulation of cellular component organization	3/101	71/7881	0.0624957	0.515935	ENSDARG00000043932/ENSDARG00000005943/ENSDARG00000099351	stmn4l/htra4/igfbp1a	3	2	ENSDARG00000043932/ENSDARG00000099351	1	ENSDARG00000005943
BP	GO:0006754	ATP biosynthetic process	2/101	39/7881	0.088771	0.515935	novel.4255/novel.4598	-/-	2	1	novel.4598	1	novel.4255
BP	GO:0016055	Wnt signaling pathway	2/101	40/7881	0.0926894	0.515935	ENSDARG00000076420/ENSDARG00000040159	dkk2/wnt4b	2	1	ENSDARG00000040159	1	ENSDARG00000076420
BP	GO:0198738	cell-cell signaling by wnt	2/101	40/7881	0.0926894	0.515935	ENSDARG00000076420/ENSDARG00000040159	dkk2/wnt4b	2	1	ENSDARG00000040159	1	ENSDARG00000076420
BP	GO:1905114	cell surface receptor signaling pathway involved in cell-cell signaling	2/101	40/7881	0.0926894	0.515935	ENSDARG00000076420/ENSDARG00000040159	dkk2/wnt4b	2	1	ENSDARG00000040159	1	ENSDARG00000076420
BP	GO:0044248	cellular catabolic process	4/101	135/7881	0.0947908	0.515935	ENSDARG00000075445/novel.4598/ENSDARG00000030177/novel.2345	psmb5/-/uchl3/-	4	3	ENSDARG00000075445/novel.4598/ENSDARG00000030177	1	novel.2345
BP	GO:0009127	purine nucleoside monophosphate biosynthetic process	2/101	41/7881	0.0966575	0.515935	novel.4255/novel.4598	-/-	2	1	novel.4598	1	novel.4255
BP	GO:0009156	ribonucleoside monophosphate biosynthetic process	2/101	41/7881	0.0966575	0.515935	novel.4255/novel.4598	-/-	2	1	novel.4598	1	novel.4255
BP	GO:0009168	purine ribonucleoside monophosphate biosynthetic process	2/101	41/7881	0.0966575	0.515935	novel.4255/novel.4598	-/-	2	1	novel.4598	1	novel.4255
BP	GO:0015849	organic acid transport	2/101	41/7881	0.0966575	0.515935	ENSDARG00000000551/ENSDARG00000020645	slc1a4/slc7a3a	2	2	ENSDARG00000000551/ENSDARG00000020645	0
BP	GO:0046942	carboxylic acid transport	2/101	41/7881	0.0966575	0.515935	ENSDARG00000000551/ENSDARG00000020645	slc1a4/slc7a3a	2	2	ENSDARG00000000551/ENSDARG00000020645	0
BP	GO:0006836	neurotransmitter transport	2/101	42/7881	0.100673	0.515935	ENSDARG00000071235/ENSDARG00000045944	si:ch211-117c9.5/slc6a1a	2	2	ENSDARG00000071235/ENSDARG00000045944	0
BP	GO:0009124	nucleoside monophosphate biosynthetic process	2/101	42/7881	0.100673	0.515935	novel.4255/novel.4598	-/-	2	1	novel.4598	1	novel.4255
BP	GO:0009117	nucleotide metabolic process	4/101	139/7881	0.10274	0.515935	novel.4184/ENSDARG00000052734/novel.4255/novel.4598	-/hmgcra/-/-	4	3	novel.4184/ENSDARG00000052734/novel.4598	1	novel.4255
BP	GO:0015711	organic anion transport	2/101	44/7881	0.108842	0.515935	ENSDARG00000000551/ENSDARG00000020645	slc1a4/slc7a3a	2	2	ENSDARG00000000551/ENSDARG00000020645	0
BP	GO:0006753	nucleoside phosphate metabolic process	4/101	143/7881	0.110988	0.515935	novel.4184/ENSDARG00000052734/novel.4255/novel.4598	-/hmgcra/-/-	4	3	novel.4184/ENSDARG00000052734/novel.4598	1	novel.4255
BP	GO:0016051	carbohydrate biosynthetic process	1/101	10/7881	0.121078	0.515935	ENSDARG00000020956	pck2	1	1	ENSDARG00000020956	0
BP	GO:0032886	regulation of microtubule-based process	1/101	10/7881	0.121078	0.515935	ENSDARG00000043932	stmn4l	1	1	ENSDARG00000043932	0
BP	GO:0070507	regulation of microtubule cytoskeleton organization	1/101	10/7881	0.121078	0.515935	ENSDARG00000043932	stmn4l	1	1	ENSDARG00000043932	0
BP	GO:2000026	regulation of multicellular organismal development	1/101	10/7881	0.121078	0.515935	ENSDARG00000022615	si:ch211-241e1.3	1	1	ENSDARG00000022615	0
BP	GO:0007275	multicellular organism development	3/101	96/7881	0.124978	0.515935	ENSDARG00000022615/ENSDARG00000076420/ENSDARG00000040159	si:ch211-241e1.3/dkk2/wnt4b	3	2	ENSDARG00000022615/ENSDARG00000040159	1	ENSDARG00000076420
BP	GO:0009142	nucleoside triphosphate biosynthetic process	2/101	49/7881	0.129974	0.515935	novel.4255/novel.4598	-/-	2	1	novel.4598	1	novel.4255
BP	GO:0009145	purine nucleoside triphosphate biosynthetic process	2/101	49/7881	0.129974	0.515935	novel.4255/novel.4598	-/-	2	1	novel.4598	1	novel.4255
BP	GO:0009201	ribonucleoside triphosphate biosynthetic process	2/101	49/7881	0.129974	0.515935	novel.4255/novel.4598	-/-	2	1	novel.4598	1	novel.4255
BP	GO:0009206	purine ribonucleoside triphosphate biosynthetic process	2/101	49/7881	0.129974	0.515935	novel.4255/novel.4598	-/-	2	1	novel.4598	1	novel.4255
BP	GO:0006888	ER to Golgi vesicle-mediated transport	1/101	11/7881	0.132356	0.515935	ENSDARG00000019360	sec23b	1	0		1	ENSDARG00000019360
BP	GO:0015985	energy coupled proton transport, down electrochemical gradient	1/101	11/7881	0.132356	0.515935	novel.4255	-	1	0		1	novel.4255
BP	GO:0015986	ATP synthesis coupled proton transport	1/101	11/7881	0.132356	0.515935	novel.4255	-	1	0		1	novel.4255
BP	GO:0032879	regulation of localization	1/101	11/7881	0.132356	0.515935	ENSDARG00000022615	si:ch211-241e1.3	1	1	ENSDARG00000022615	0
BP	GO:0040011	locomotion	1/101	11/7881	0.132356	0.515935	ENSDARG00000022615	si:ch211-241e1.3	1	1	ENSDARG00000022615	0
BP	GO:0070925	organelle assembly	1/101	11/7881	0.132356	0.515935	novel.2345	-	1	0		1	novel.2345
BP	GO:0009056	catabolic process	4/101	154/7881	0.135122	0.515935	ENSDARG00000075445/novel.4598/ENSDARG00000030177/novel.2345	psmb5/-/uchl3/-	4	3	ENSDARG00000075445/novel.4598/ENSDARG00000030177	1	novel.2345
BP	GO:0046034	ATP metabolic process	2/101	51/7881	0.138678	0.515935	novel.4255/novel.4598	-/-	2	1	novel.4598	1	novel.4255
BP	GO:0044281	small molecule metabolic process	7/101	336/7881	0.139139	0.515935	novel.4184/ENSDARG00000020956/ENSDARG00000052734/novel.4255/ENSDARG00000001953/novel.4598/ENSDARG00000029230	-/pck2/hmgcra/-/pfkfb3/-/pnp4b	7	5	novel.4184/ENSDARG00000020956/ENSDARG00000052734/ENSDARG00000001953/novel.4598	2	novel.4255/ENSDARG00000029230
BP	GO:0007267	cell-cell signaling	2/101	52/7881	0.143076	0.515935	ENSDARG00000076420/ENSDARG00000040159	dkk2/wnt4b	2	1	ENSDARG00000040159	1	ENSDARG00000076420
BP	GO:0044257	cellular protein catabolic process	2/101	52/7881	0.143076	0.515935	ENSDARG00000075445/ENSDARG00000030177	psmb5/uchl3	2	2	ENSDARG00000075445/ENSDARG00000030177	0
BP	GO:0051603	proteolysis involved in cellular protein catabolic process	2/101	52/7881	0.143076	0.515935	ENSDARG00000075445/ENSDARG00000030177	psmb5/uchl3	2	2	ENSDARG00000075445/ENSDARG00000030177	0
BP	GO:0006914	autophagy	1/101	12/7881	0.143491	0.515935	novel.2345	-	1	0		1	novel.2345
BP	GO:0061919	process utilizing autophagic mechanism	1/101	12/7881	0.143491	0.515935	novel.2345	-	1	0		1	novel.2345
BP	GO:0009126	purine nucleoside monophosphate metabolic process	2/101	53/7881	0.147505	0.515935	novel.4255/novel.4598	-/-	2	1	novel.4598	1	novel.4255
BP	GO:0009161	ribonucleoside monophosphate metabolic process	2/101	53/7881	0.147505	0.515935	novel.4255/novel.4598	-/-	2	1	novel.4598	1	novel.4255
BP	GO:0009167	purine ribonucleoside monophosphate metabolic process	2/101	53/7881	0.147505	0.515935	novel.4255/novel.4598	-/-	2	1	novel.4598	1	novel.4255
BP	GO:0048856	anatomical structure development	3/101	105/7881	0.151458	0.515935	ENSDARG00000022615/ENSDARG00000076420/ENSDARG00000040159	si:ch211-241e1.3/dkk2/wnt4b	3	2	ENSDARG00000022615/ENSDARG00000040159	1	ENSDARG00000076420
BP	GO:0006835	dicarboxylic acid transport	1/101	13/7881	0.154484	0.515935	ENSDARG00000000551	slc1a4	1	1	ENSDARG00000000551	0
BP	GO:0009967	positive regulation of signal transduction	1/101	13/7881	0.154484	0.515935	ENSDARG00000035852	cart3	1	1	ENSDARG00000035852	0
BP	GO:0009991	response to extracellular stimulus	1/101	13/7881	0.154484	0.515935	ENSDARG00000035852	cart3	1	1	ENSDARG00000035852	0
BP	GO:0010647	positive regulation of cell communication	1/101	13/7881	0.154484	0.515935	ENSDARG00000035852	cart3	1	1	ENSDARG00000035852	0
BP	GO:0018149	peptide cross-linking	1/101	13/7881	0.154484	0.515935	ENSDARG00000093381	tgm2l	1	1	ENSDARG00000093381	0
BP	GO:0023056	positive regulation of signaling	1/101	13/7881	0.154484	0.515935	ENSDARG00000035852	cart3	1	1	ENSDARG00000035852	0
BP	GO:0031667	response to nutrient levels	1/101	13/7881	0.154484	0.515935	ENSDARG00000035852	cart3	1	1	ENSDARG00000035852	0
BP	GO:0009123	nucleoside monophosphate metabolic process	2/101	55/7881	0.156445	0.515935	novel.4255/novel.4598	-/-	2	1	novel.4598	1	novel.4255
BP	GO:0032502	developmental process	3/101	108/7881	0.160658	0.515935	ENSDARG00000022615/ENSDARG00000076420/ENSDARG00000040159	si:ch211-241e1.3/dkk2/wnt4b	3	2	ENSDARG00000022615/ENSDARG00000040159	1	ENSDARG00000076420
BP	GO:0030163	protein catabolic process	2/101	56/7881	0.160953	0.515935	ENSDARG00000075445/ENSDARG00000030177	psmb5/uchl3	2	2	ENSDARG00000075445/ENSDARG00000030177	0
BP	GO:0003008	system process	1/101	14/7881	0.165338	0.515935	ENSDARG00000032380	ompb	1	0		1	ENSDARG00000032380
BP	GO:0006952	defense response	1/101	14/7881	0.165338	0.515935	ENSDARG00000092044	si:dkey-22f5.9	1	0		1	ENSDARG00000092044
BP	GO:0042325	regulation of phosphorylation	1/101	14/7881	0.165338	0.515935	ENSDARG00000035852	cart3	1	1	ENSDARG00000035852	0
BP	GO:0048584	positive regulation of response to stimulus	1/101	14/7881	0.165338	0.515935	ENSDARG00000035852	cart3	1	1	ENSDARG00000035852	0
BP	GO:0019725	cellular homeostasis	2/101	58/7881	0.17004	0.524291	ENSDARG00000035852/ENSDARG00000018263	cart3/pdia2	2	1	ENSDARG00000035852	1	ENSDARG00000018263
BP	GO:0019220	regulation of phosphate metabolic process	1/101	15/7881	0.176054	0.530209	ENSDARG00000035852	cart3	1	1	ENSDARG00000035852	0
BP	GO:0051174	regulation of phosphorus metabolic process	1/101	15/7881	0.176054	0.530209	ENSDARG00000035852	cart3	1	1	ENSDARG00000035852	0
BP	GO:0007166	cell surface receptor signaling pathway	3/101	114/7881	0.179549	0.53452	ENSDARG00000076420/ENSDARG00000025420/ENSDARG00000040159	dkk2/fzd5/wnt4b	3	2	ENSDARG00000025420/ENSDARG00000040159	1	ENSDARG00000076420
BP	GO:0009144	purine nucleoside triphosphate metabolic process	2/101	63/7881	0.193109	0.549617	novel.4255/novel.4598	-/-	2	1	novel.4598	1	novel.4255
BP	GO:0009199	ribonucleoside triphosphate metabolic process	2/101	63/7881	0.193109	0.549617	novel.4255/novel.4598	-/-	2	1	novel.4598	1	novel.4255
BP	GO:0009205	purine ribonucleoside triphosphate metabolic process	2/101	63/7881	0.193109	0.549617	novel.4255/novel.4598	-/-	2	1	novel.4598	1	novel.4255
BP	GO:0044265	cellular macromolecule catabolic process	2/101	63/7881	0.193109	0.549617	ENSDARG00000075445/ENSDARG00000030177	psmb5/uchl3	2	2	ENSDARG00000075445/ENSDARG00000030177	0
BP	GO:0009141	nucleoside triphosphate metabolic process	2/101	65/7881	0.20245	0.559522	novel.4255/novel.4598	-/-	2	1	novel.4598	1	novel.4255
BP	GO:0006749	glutathione metabolic process	1/101	18/7881	0.207391	0.559522	ENSDARG00000023526	ggt1a	1	1	ENSDARG00000023526	0
BP	GO:0007034	vacuolar transport	1/101	18/7881	0.207391	0.559522	novel.2011	-	1	1	novel.2011	0
BP	GO:0009607	response to biotic stimulus	1/101	18/7881	0.207391	0.559522	ENSDARG00000092044	si:dkey-22f5.9	1	0		1	ENSDARG00000092044
BP	GO:0055082	cellular chemical homeostasis	1/101	18/7881	0.207391	0.559522	ENSDARG00000035852	cart3	1	1	ENSDARG00000035852	0
BP	GO:0032268	regulation of cellular protein metabolic process	1/101	19/7881	0.217572	0.564446	ENSDARG00000035852	cart3	1	1	ENSDARG00000035852	0
BP	GO:0009057	macromolecule catabolic process	2/101	69/7881	0.221281	0.564446	ENSDARG00000075445/ENSDARG00000030177	psmb5/uchl3	2	2	ENSDARG00000075445/ENSDARG00000030177	0
BP	GO:0042592	homeostatic process	2/101	70/7881	0.226012	0.564446	ENSDARG00000035852/ENSDARG00000018263	cart3/pdia2	2	1	ENSDARG00000035852	1	ENSDARG00000018263
BP	GO:0050793	regulation of developmental process	1/101	20/7881	0.227623	0.564446	ENSDARG00000022615	si:ch211-241e1.3	1	1	ENSDARG00000022615	0
BP	GO:0051239	regulation of multicellular organismal process	1/101	20/7881	0.227623	0.564446	ENSDARG00000022615	si:ch211-241e1.3	1	1	ENSDARG00000022615	0
BP	GO:0051246	regulation of protein metabolic process	1/101	20/7881	0.227623	0.564446	ENSDARG00000035852	cart3	1	1	ENSDARG00000035852	0
BP	GO:0009152	purine ribonucleotide biosynthetic process	2/101	71/7881	0.230752	0.564446	novel.4255/novel.4598	-/-	2	1	novel.4598	1	novel.4255
BP	GO:0009260	ribonucleotide biosynthetic process	2/101	71/7881	0.230752	0.564446	novel.4255/novel.4598	-/-	2	1	novel.4598	1	novel.4255
BP	GO:0046390	ribose phosphate biosynthetic process	2/101	71/7881	0.230752	0.564446	novel.4255/novel.4598	-/-	2	1	novel.4598	1	novel.4255
BP	GO:0005975	carbohydrate metabolic process	4/101	193/7881	0.23458	0.564446	ENSDARG00000020956/ENSDARG00000001953/novel.4598/ENSDARG00000020364	pck2/pfkfb3/-/fbp1b	4	3	ENSDARG00000020956/ENSDARG00000001953/novel.4598	1	ENSDARG00000020364
BP	GO:0003333	amino acid transmembrane transport	1/101	21/7881	0.237547	0.564446	ENSDARG00000020645	slc7a3a	1	1	ENSDARG00000020645	0
BP	GO:0006865	amino acid transport	1/101	21/7881	0.237547	0.564446	ENSDARG00000020645	slc7a3a	1	1	ENSDARG00000020645	0
BP	GO:0048878	chemical homeostasis	1/101	21/7881	0.237547	0.564446	ENSDARG00000035852	cart3	1	1	ENSDARG00000035852	0
BP	GO:0006164	purine nucleotide biosynthetic process	2/101	74/7881	0.245008	0.573893	novel.4255/novel.4598	-/-	2	1	novel.4598	1	novel.4255
BP	GO:0072522	purine-containing compound biosynthetic process	2/101	75/7881	0.249769	0.573893	novel.4255/novel.4598	-/-	2	1	novel.4598	1	novel.4255
BP	GO:1901135	carbohydrate derivative metabolic process	5/101	265/7881	0.252369	0.573893	novel.4184/ENSDARG00000052734/novel.4255/novel.4598/ENSDARG00000029230	-/hmgcra/-/-/pnp4b	5	3	novel.4184/ENSDARG00000052734/novel.4598	2	novel.4255/ENSDARG00000029230
BP	GO:1901565	organonitrogen compound catabolic process	2/101	76/7881	0.254533	0.573893	ENSDARG00000075445/ENSDARG00000030177	psmb5/uchl3	2	2	ENSDARG00000075445/ENSDARG00000030177	0
BP	GO:0010604	positive regulation of macromolecule metabolic process	1/101	23/7881	0.257017	0.573893	ENSDARG00000035852	cart3	1	1	ENSDARG00000035852	0
BP	GO:0051173	positive regulation of nitrogen compound metabolic process	1/101	23/7881	0.257017	0.573893	ENSDARG00000035852	cart3	1	1	ENSDARG00000035852	0
BP	GO:0017144	drug metabolic process	2/101	78/7881	0.264068	0.573893	novel.4255/novel.4598	-/-	2	1	novel.4598	1	novel.4255
BP	GO:1903825	organic acid transmembrane transport	1/101	24/7881	0.266567	0.573893	ENSDARG00000020645	slc7a3a	1	1	ENSDARG00000020645	0
BP	GO:1905039	carboxylic acid transmembrane transport	1/101	24/7881	0.266567	0.573893	ENSDARG00000020645	slc7a3a	1	1	ENSDARG00000020645	0
BP	GO:1901575	organic substance catabolic process	3/101	141/7881	0.270406	0.573893	ENSDARG00000075445/novel.4598/ENSDARG00000030177	psmb5/-/uchl3	3	3	ENSDARG00000075445/novel.4598/ENSDARG00000030177	0
BP	GO:0009893	positive regulation of metabolic process	1/101	25/7881	0.275995	0.573893	ENSDARG00000035852	cart3	1	1	ENSDARG00000035852	0
BP	GO:0031325	positive regulation of cellular metabolic process	1/101	25/7881	0.275995	0.573893	ENSDARG00000035852	cart3	1	1	ENSDARG00000035852	0
BP	GO:0098656	anion transmembrane transport	1/101	25/7881	0.275995	0.573893	ENSDARG00000020645	slc7a3a	1	1	ENSDARG00000020645	0
BP	GO:0007160	cell-matrix adhesion	1/101	26/7881	0.285303	0.573893	ENSDARG00000097539	si:ch211-39f2.3	1	1	ENSDARG00000097539	0
BP	GO:0048193	Golgi vesicle transport	1/101	26/7881	0.285303	0.573893	ENSDARG00000019360	sec23b	1	0		1	ENSDARG00000019360
BP	GO:0048519	negative regulation of biological process	2/101	84/7881	0.292662	0.573893	ENSDARG00000035852/ENSDARG00000076420	cart3/dkk2	2	1	ENSDARG00000035852	1	ENSDARG00000076420
BP	GO:0019637	organophosphate metabolic process	4/101	214/7881	0.294087	0.573893	novel.4184/ENSDARG00000052734/novel.4255/novel.4598	-/hmgcra/-/-	4	3	novel.4184/ENSDARG00000052734/novel.4598	1	novel.4255
BP	GO:0006575	cellular modified amino acid metabolic process	1/101	27/7881	0.294493	0.573893	ENSDARG00000023526	ggt1a	1	1	ENSDARG00000023526	0
BP	GO:0031589	cell-substrate adhesion	1/101	27/7881	0.294493	0.573893	ENSDARG00000097539	si:ch211-39f2.3	1	1	ENSDARG00000097539	0
BP	GO:0044283	small molecule biosynthetic process	2/101	86/7881	0.302171	0.573893	ENSDARG00000020956/novel.4598	pck2/-	2	2	ENSDARG00000020956/novel.4598	0
BP	GO:0006090	pyruvate metabolic process	1/101	28/7881	0.303565	0.573893	novel.4598	-	1	1	novel.4598	0
BP	GO:0006096	glycolytic process	1/101	28/7881	0.303565	0.573893	novel.4598	-	1	1	novel.4598	0
BP	GO:0006757	ATP generation from ADP	1/101	28/7881	0.303565	0.573893	novel.4598	-	1	1	novel.4598	0
BP	GO:0009135	purine nucleoside diphosphate metabolic process	1/101	28/7881	0.303565	0.573893	novel.4598	-	1	1	novel.4598	0
BP	GO:0009179	purine ribonucleoside diphosphate metabolic process	1/101	28/7881	0.303565	0.573893	novel.4598	-	1	1	novel.4598	0
BP	GO:0009185	ribonucleoside diphosphate metabolic process	1/101	28/7881	0.303565	0.573893	novel.4598	-	1	1	novel.4598	0
BP	GO:0042866	pyruvate biosynthetic process	1/101	28/7881	0.303565	0.573893	novel.4598	-	1	1	novel.4598	0
BP	GO:0046031	ADP metabolic process	1/101	28/7881	0.303565	0.573893	novel.4598	-	1	1	novel.4598	0
BP	GO:0016052	carbohydrate catabolic process	1/101	29/7881	0.312522	0.586545	novel.4598	-	1	1	novel.4598	0
BP	GO:0007010	cytoskeleton organization	2/101	90/7881	0.321121	0.594526	ENSDARG00000043932/ENSDARG00000076364	stmn4l/si:dkey-178k16.1	2	2	ENSDARG00000043932/ENSDARG00000076364	0
BP	GO:0000226	microtubule cytoskeleton organization	1/101	30/7881	0.321365	0.594526	ENSDARG00000043932	stmn4l	1	1	ENSDARG00000043932	0
BP	GO:0009166	nucleotide catabolic process	1/101	31/7881	0.330096	0.602911	novel.4598	-	1	1	novel.4598	0
BP	GO:0034220	ion transmembrane transport	2/101	92/7881	0.330553	0.602911	novel.4255/ENSDARG00000020645	-/slc7a3a	2	1	ENSDARG00000020645	1	novel.4255
BP	GO:0071702	organic substance transport	4/101	228/7881	0.334856	0.604199	ENSDARG00000019360/ENSDARG00000093019/ENSDARG00000000551/ENSDARG00000020645	sec23b/si:dkey-83k24.5/slc1a4/slc7a3a	4	3	ENSDARG00000093019/ENSDARG00000000551/ENSDARG00000020645	1	ENSDARG00000019360
BP	GO:1901292	nucleoside phosphate catabolic process	1/101	32/7881	0.338715	0.604199	novel.4598	-	1	1	novel.4598	0
BP	GO:0006820	anion transport	2/101	95/7881	0.344634	0.604199	ENSDARG00000000551/ENSDARG00000020645	slc1a4/slc7a3a	2	2	ENSDARG00000000551/ENSDARG00000020645	0
BP	GO:0009116	nucleoside metabolic process	1/101	33/7881	0.347224	0.604199	ENSDARG00000029230	pnp4b	1	0		1	ENSDARG00000029230
BP	GO:1901657	glycosyl compound metabolic process	1/101	33/7881	0.347224	0.604199	ENSDARG00000029230	pnp4b	1	0		1	ENSDARG00000029230
BP	GO:0019359	nicotinamide nucleotide biosynthetic process	1/101	34/7881	0.355625	0.604199	novel.4598	-	1	1	novel.4598	0
BP	GO:0050790	regulation of catalytic activity	1/101	34/7881	0.355625	0.604199	ENSDARG00000035852	cart3	1	1	ENSDARG00000035852	0
BP	GO:0051493	regulation of cytoskeleton organization	1/101	34/7881	0.355625	0.604199	ENSDARG00000043932	stmn4l	1	1	ENSDARG00000043932	0
BP	GO:0009966	regulation of signal transduction	3/101	166/7881	0.358303	0.604199	ENSDARG00000101752/ENSDARG00000035852/ENSDARG00000076420	plekhg5b/cart3/dkk2	3	2	ENSDARG00000101752/ENSDARG00000035852	1	ENSDARG00000076420
BP	GO:0010646	regulation of cell communication	3/101	166/7881	0.358303	0.604199	ENSDARG00000101752/ENSDARG00000035852/ENSDARG00000076420	plekhg5b/cart3/dkk2	3	2	ENSDARG00000101752/ENSDARG00000035852	1	ENSDARG00000076420
BP	GO:0023051	regulation of signaling	3/101	167/7881	0.361818	0.604199	ENSDARG00000101752/ENSDARG00000035852/ENSDARG00000076420	plekhg5b/cart3/dkk2	3	2	ENSDARG00000101752/ENSDARG00000035852	1	ENSDARG00000076420
BP	GO:0019363	pyridine nucleotide biosynthetic process	1/101	35/7881	0.363919	0.604199	novel.4598	-	1	1	novel.4598	0
BP	GO:0065009	regulation of molecular function	1/101	35/7881	0.363919	0.604199	ENSDARG00000035852	cart3	1	1	ENSDARG00000035852	0
BP	GO:0072525	pyridine-containing compound biosynthetic process	1/101	35/7881	0.363919	0.604199	novel.4598	-	1	1	novel.4598	0
BP	GO:0006091	generation of precursor metabolites and energy	1/101	36/7881	0.372107	0.609799	novel.4598	-	1	1	novel.4598	0
BP	GO:0048583	regulation of response to stimulus	3/101	171/7881	0.375851	0.609799	ENSDARG00000101752/ENSDARG00000035852/ENSDARG00000076420	plekhg5b/cart3/dkk2	3	2	ENSDARG00000101752/ENSDARG00000035852	1	ENSDARG00000076420
BP	GO:0006165	nucleoside diphosphate phosphorylation	1/101	38/7881	0.388171	0.609799	novel.4598	-	1	1	novel.4598	0
BP	GO:0033043	regulation of organelle organization	1/101	38/7881	0.388171	0.609799	ENSDARG00000043932	stmn4l	1	1	ENSDARG00000043932	0
BP	GO:0046939	nucleotide phosphorylation	1/101	38/7881	0.388171	0.609799	novel.4598	-	1	1	novel.4598	0
BP	GO:0019362	pyridine nucleotide metabolic process	1/101	39/7881	0.39605	0.609799	novel.4598	-	1	1	novel.4598	0
BP	GO:0046496	nicotinamide nucleotide metabolic process	1/101	39/7881	0.39605	0.609799	novel.4598	-	1	1	novel.4598	0
BP	GO:0072524	pyridine-containing compound metabolic process	1/101	39/7881	0.39605	0.609799	novel.4598	-	1	1	novel.4598	0
BP	GO:0006790	sulfur compound metabolic process	1/101	40/7881	0.403829	0.609799	ENSDARG00000023526	ggt1a	1	1	ENSDARG00000023526	0
BP	GO:0045454	cell redox homeostasis	1/101	40/7881	0.403829	0.609799	ENSDARG00000018263	pdia2	1	0		1	ENSDARG00000018263
BP	GO:0016043	cellular component organization	6/101	399/7881	0.404491	0.609799	ENSDARG00000102975/ENSDARG00000043932/ENSDARG00000076364/ENSDARG00000005943/ENSDARG00000099351/novel.2345	nsg2/stmn4l/si:dkey-178k16.1/htra4/igfbp1a/-	6	4	ENSDARG00000102975/ENSDARG00000043932/ENSDARG00000076364/ENSDARG00000099351	2	ENSDARG00000005943/novel.2345
BP	GO:0006511	ubiquitin-dependent protein catabolic process	1/101	41/7881	0.411508	0.609799	ENSDARG00000030177	uchl3	1	1	ENSDARG00000030177	0
BP	GO:0006733	oxidoreduction coenzyme metabolic process	1/101	41/7881	0.411508	0.609799	novel.4598	-	1	1	novel.4598	0
BP	GO:0009132	nucleoside diphosphate metabolic process	1/101	41/7881	0.411508	0.609799	novel.4598	-	1	1	novel.4598	0
BP	GO:0019941	modification-dependent protein catabolic process	1/101	41/7881	0.411508	0.609799	ENSDARG00000030177	uchl3	1	1	ENSDARG00000030177	0
BP	GO:0043632	modification-dependent macromolecule catabolic process	1/101	41/7881	0.411508	0.609799	ENSDARG00000030177	uchl3	1	1	ENSDARG00000030177	0
BP	GO:0009165	nucleotide biosynthetic process	2/101	110/7881	0.413393	0.609799	novel.4255/novel.4598	-/-	2	1	novel.4598	1	novel.4255
BP	GO:1901293	nucleoside phosphate biosynthetic process	2/101	110/7881	0.413393	0.609799	novel.4255/novel.4598	-/-	2	1	novel.4598	1	novel.4255
BP	GO:0042221	response to chemical	2/101	111/7881	0.417859	0.609799	ENSDARG00000035852/ENSDARG00000017007	cart3/nr4a2a	2	2	ENSDARG00000035852/ENSDARG00000017007	0
BP	GO:0034655	nucleobase-containing compound catabolic process	1/101	42/7881	0.41909	0.609799	novel.4598	-	1	1	novel.4598	0
BP	GO:0072330	monocarboxylic acid biosynthetic process	1/101	42/7881	0.41909	0.609799	novel.4598	-	1	1	novel.4598	0
BP	GO:1902600	proton transmembrane transport	1/101	42/7881	0.41909	0.609799	novel.4255	-	1	0		1	novel.4255
BP	GO:0030029	actin filament-based process	1/101	44/7881	0.433963	0.624425	ENSDARG00000076364	si:dkey-178k16.1	1	1	ENSDARG00000076364	0
BP	GO:0030036	actin cytoskeleton organization	1/101	44/7881	0.433963	0.624425	ENSDARG00000076364	si:dkey-178k16.1	1	1	ENSDARG00000076364	0
BP	GO:0034404	nucleobase-containing small molecule biosynthetic process	1/101	45/7881	0.441258	0.627944	novel.4598	-	1	1	novel.4598	0
BP	GO:0046434	organophosphate catabolic process	1/101	45/7881	0.441258	0.627944	novel.4598	-	1	1	novel.4598	0
BP	GO:0007156	homophilic cell adhesion via plasma membrane adhesion molecules	2/101	120/7881	0.457256	0.640159	novel.1439/ENSDARG00000107353	-/BX957322.3	2	2	novel.1439/ENSDARG00000107353	0
BP	GO:0098609	cell-cell adhesion	2/101	120/7881	0.457256	0.640159	novel.1439/ENSDARG00000107353	-/BX957322.3	2	2	novel.1439/ENSDARG00000107353	0
BP	GO:0098742	cell-cell adhesion via plasma-membrane adhesion molecules	2/101	120/7881	0.457256	0.640159	novel.1439/ENSDARG00000107353	-/BX957322.3	2	2	novel.1439/ENSDARG00000107353	0
BP	GO:0071840	cellular component organization or biogenesis	6/101	427/7881	0.469049	0.653138	ENSDARG00000102975/ENSDARG00000043932/ENSDARG00000076364/ENSDARG00000005943/ENSDARG00000099351/novel.2345	nsg2/stmn4l/si:dkey-178k16.1/htra4/igfbp1a/-	6	4	ENSDARG00000102975/ENSDARG00000043932/ENSDARG00000076364/ENSDARG00000099351	2	ENSDARG00000005943/novel.2345
BP	GO:0032787	monocarboxylic acid metabolic process	1/101	50/7881	0.476359	0.658559	novel.4598	-	1	1	novel.4598	0
BP	GO:0019439	aromatic compound catabolic process	1/101	51/7881	0.483113	0.658559	novel.4598	-	1	1	novel.4598	0
BP	GO:0044270	cellular nitrogen compound catabolic process	1/101	51/7881	0.483113	0.658559	novel.4598	-	1	1	novel.4598	0
BP	GO:0046700	heterocycle catabolic process	1/101	51/7881	0.483113	0.658559	novel.4598	-	1	1	novel.4598	0
BP	GO:1901361	organic cyclic compound catabolic process	1/101	52/7881	0.48978	0.664152	novel.4598	-	1	1	novel.4598	0
BP	GO:1902531	regulation of intracellular signal transduction	2/101	130/7881	0.499208	0.67341	ENSDARG00000101752/ENSDARG00000035852	plekhg5b/cart3	2	2	ENSDARG00000101752/ENSDARG00000035852	0
BP	GO:0065008	regulation of biological quality	2/101	132/7881	0.507351	0.680849	ENSDARG00000035852/ENSDARG00000018263	cart3/pdia2	2	1	ENSDARG00000035852	1	ENSDARG00000018263
BP	GO:0016192	vesicle-mediated transport	2/101	134/7881	0.515409	0.688098	ENSDARG00000019360/ENSDARG00000031283	sec23b/vamp1	2	1	ENSDARG00000031283	1	ENSDARG00000019360
BP	GO:0016053	organic acid biosynthetic process	1/101	58/7881	0.528033	0.691694	novel.4598	-	1	1	novel.4598	0
BP	GO:0046394	carboxylic acid biosynthetic process	1/101	58/7881	0.528033	0.691694	novel.4598	-	1	1	novel.4598	0
BP	GO:0098662	inorganic cation transmembrane transport	1/101	58/7881	0.528033	0.691694	novel.4255	-	1	0		1	novel.4255
BP	GO:0006950	response to stress	2/101	138/7881	0.531266	0.691694	ENSDARG00000035852/ENSDARG00000092044	cart3/si:dkey-22f5.9	2	1	ENSDARG00000035852	1	ENSDARG00000092044
BP	GO:0048522	positive regulation of cellular process	1/101	59/7881	0.534127	0.691694	ENSDARG00000035852	cart3	1	1	ENSDARG00000035852	0
BP	GO:0098660	inorganic ion transmembrane transport	1/101	59/7881	0.534127	0.691694	novel.4255	-	1	0		1	novel.4255
BP	GO:0009108	coenzyme biosynthetic process	1/101	60/7881	0.540142	0.692559	novel.4598	-	1	1	novel.4598	0
BP	GO:0048518	positive regulation of biological process	1/101	60/7881	0.540142	0.692559	ENSDARG00000035852	cart3	1	1	ENSDARG00000035852	0
BP	GO:0090407	organophosphate biosynthetic process	2/101	144/7881	0.554393	0.694915	novel.4255/novel.4598	-/-	2	1	novel.4598	1	novel.4255
BP	GO:0006996	organelle organization	3/101	225/7881	0.554493	0.694915	ENSDARG00000043932/ENSDARG00000076364/novel.2345	stmn4l/si:dkey-178k16.1/-	3	2	ENSDARG00000043932/ENSDARG00000076364	1	novel.2345
BP	GO:0033993	response to lipid	1/101	64/7881	0.563445	0.694915	ENSDARG00000017007	nr4a2a	1	1	ENSDARG00000017007	0
BP	GO:0043401	steroid hormone mediated signaling pathway	1/101	64/7881	0.563445	0.694915	ENSDARG00000017007	nr4a2a	1	1	ENSDARG00000017007	0
BP	GO:0048545	response to steroid hormone	1/101	64/7881	0.563445	0.694915	ENSDARG00000017007	nr4a2a	1	1	ENSDARG00000017007	0
BP	GO:0071383	cellular response to steroid hormone stimulus	1/101	64/7881	0.563445	0.694915	ENSDARG00000017007	nr4a2a	1	1	ENSDARG00000017007	0
BP	GO:0071396	cellular response to lipid	1/101	64/7881	0.563445	0.694915	ENSDARG00000017007	nr4a2a	1	1	ENSDARG00000017007	0
BP	GO:0071407	cellular response to organic cyclic compound	1/101	64/7881	0.563445	0.694915	ENSDARG00000017007	nr4a2a	1	1	ENSDARG00000017007	0
BP	GO:0098655	cation transmembrane transport	1/101	67/7881	0.580151	0.712128	novel.4255	-	1	0		1	novel.4255
BP	GO:0009755	hormone-mediated signaling pathway	1/101	68/7881	0.585578	0.715399	ENSDARG00000017007	nr4a2a	1	1	ENSDARG00000017007	0
BP	GO:0051188	cofactor biosynthetic process	1/101	70/7881	0.596224	0.724531	novel.4598	-	1	1	novel.4598	0
BP	GO:0009725	response to hormone	1/101	71/7881	0.601445	0.724531	ENSDARG00000017007	nr4a2a	1	1	ENSDARG00000017007	0
BP	GO:0032870	cellular response to hormone stimulus	1/101	71/7881	0.601445	0.724531	ENSDARG00000017007	nr4a2a	1	1	ENSDARG00000017007	0
BP	GO:0048523	negative regulation of cellular process	1/101	72/7881	0.606599	0.727357	ENSDARG00000076420	dkk2	1	0		1	ENSDARG00000076420
BP	GO:0014070	response to organic cyclic compound	1/101	73/7881	0.611687	0.730078	ENSDARG00000017007	nr4a2a	1	1	ENSDARG00000017007	0
BP	GO:0071705	nitrogen compound transport	2/101	168/7881	0.63878	0.757931	ENSDARG00000019360/ENSDARG00000020645	sec23b/slc7a3a	2	1	ENSDARG00000020645	1	ENSDARG00000019360
BP	GO:0006928	movement of cell or subcellular component	1/101	79/7881	0.640876	0.757931	ENSDARG00000022615	si:ch211-241e1.3	1	1	ENSDARG00000022615	0
BP	GO:0009719	response to endogenous stimulus	1/101	82/7881	0.654645	0.765522	ENSDARG00000017007	nr4a2a	1	1	ENSDARG00000017007	0
BP	GO:0071495	cellular response to endogenous stimulus	1/101	82/7881	0.654645	0.765522	ENSDARG00000017007	nr4a2a	1	1	ENSDARG00000017007	0
BP	GO:0070887	cellular response to chemical stimulus	1/101	83/7881	0.659118	0.765522	ENSDARG00000017007	nr4a2a	1	1	ENSDARG00000017007	0
BP	GO:0071310	cellular response to organic substance	1/101	83/7881	0.659118	0.765522	ENSDARG00000017007	nr4a2a	1	1	ENSDARG00000017007	0
BP	GO:0007266	Rho protein signal transduction	1/101	86/7881	0.672194	0.77377	ENSDARG00000101752	plekhg5b	1	1	ENSDARG00000101752	0
BP	GO:0035023	regulation of Rho protein signal transduction	1/101	86/7881	0.672194	0.77377	ENSDARG00000101752	plekhg5b	1	1	ENSDARG00000101752	0
BP	GO:0033554	cellular response to stress	1/101	93/7881	0.700805	0.800498	ENSDARG00000035852	cart3	1	1	ENSDARG00000035852	0
BP	GO:0010033	response to organic substance	1/101	94/7881	0.704685	0.800498	ENSDARG00000017007	nr4a2a	1	1	ENSDARG00000017007	0
BP	GO:0034622	cellular protein-containing complex assembly	1/101	94/7881	0.704685	0.800498	ENSDARG00000102975	nsg2	1	1	ENSDARG00000102975	0
BP	GO:0022607	cellular component assembly	2/101	193/7881	0.71297	0.806372	ENSDARG00000102975/novel.2345	nsg2/-	2	1	ENSDARG00000102975	1	novel.2345
BP	GO:1901137	carbohydrate derivative biosynthetic process	2/101	202/7881	0.736413	0.826825	novel.4255/novel.4598	-/-	2	1	novel.4598	1	novel.4255
BP	GO:0007017	microtubule-based process	1/101	103/7881	0.737439	0.826825	ENSDARG00000043932	stmn4l	1	1	ENSDARG00000043932	0
BP	GO:0007265	Ras protein signal transduction	1/101	105/7881	0.744214	0.827259	ENSDARG00000101752	plekhg5b	1	1	ENSDARG00000101752	0
BP	GO:0046578	regulation of Ras protein signal transduction	1/101	105/7881	0.744214	0.827259	ENSDARG00000101752	plekhg5b	1	1	ENSDARG00000101752	0
BP	GO:0006886	intracellular protein transport	1/101	108/7881	0.754053	0.834614	ENSDARG00000019360	sec23b	1	0		1	ENSDARG00000019360
BP	GO:0006812	cation transport	2/101	213/7881	0.762858	0.840766	novel.2011/novel.4255	-/-	2	1	novel.2011	1	novel.4255
BP	GO:0015672	monovalent inorganic cation transport	1/101	114/7881	0.772621	0.847919	novel.4255	-	1	0		1	novel.4255
BP	GO:0044085	cellular component biogenesis	2/101	221/7881	0.780636	0.8531	ENSDARG00000102975/novel.2345	nsg2/-	2	1	ENSDARG00000102975	1	novel.2345
BP	GO:0030001	metal ion transport	1/101	119/7881	0.787029	0.854631	novel.2011	-	1	1	novel.2011	0
BP	GO:0051056	regulation of small GTPase mediated signal transduction	1/101	120/7881	0.7898	0.854631	ENSDARG00000101752	plekhg5b	1	1	ENSDARG00000101752	0
BP	GO:0034613	cellular protein localization	1/101	122/7881	0.795236	0.854631	ENSDARG00000019360	sec23b	1	0		1	ENSDARG00000019360
BP	GO:0070727	cellular macromolecule localization	1/101	122/7881	0.795236	0.854631	ENSDARG00000019360	sec23b	1	0		1	ENSDARG00000019360
BP	GO:0046907	intracellular transport	1/101	125/7881	0.80313	0.858743	ENSDARG00000019360	sec23b	1	0		1	ENSDARG00000019360
BP	GO:0051649	establishment of localization in cell	1/101	126/7881	0.805694	0.858743	ENSDARG00000019360	sec23b	1	0		1	ENSDARG00000019360
BP	GO:0015031	protein transport	1/101	134/7881	0.825048	0.872193	ENSDARG00000019360	sec23b	1	0		1	ENSDARG00000019360
BP	GO:0015833	peptide transport	1/101	134/7881	0.825048	0.872193	ENSDARG00000019360	sec23b	1	0		1	ENSDARG00000019360
BP	GO:0042886	amide transport	1/101	136/7881	0.82958	0.872214	ENSDARG00000019360	sec23b	1	0		1	ENSDARG00000019360
BP	GO:0045184	establishment of protein localization	1/101	137/7881	0.831802	0.872214	ENSDARG00000019360	sec23b	1	0		1	ENSDARG00000019360
BP	GO:0008104	protein localization	1/101	146/7881	0.850556	0.888282	ENSDARG00000019360	sec23b	1	0		1	ENSDARG00000019360
BP	GO:0019752	carboxylic acid metabolic process	1/101	153/7881	0.863696	0.891326	novel.4598	-	1	1	novel.4598	0
BP	GO:0006082	organic acid metabolic process	1/101	155/7881	0.867236	0.891326	novel.4598	-	1	1	novel.4598	0
BP	GO:0043436	oxoacid metabolic process	1/101	155/7881	0.867236	0.891326	novel.4598	-	1	1	novel.4598	0
BP	GO:0051641	cellular localization	1/101	155/7881	0.867236	0.891326	ENSDARG00000019360	sec23b	1	0		1	ENSDARG00000019360
BP	GO:0065003	protein-containing complex assembly	1/101	169/7881	0.889591	0.910688	ENSDARG00000102975	nsg2	1	1	ENSDARG00000102975	0
BP	GO:0043933	protein-containing complex subunit organization	1/101	177/7881	0.900647	0.918376	ENSDARG00000102975	nsg2	1	1	ENSDARG00000102975	0
BP	GO:0033036	macromolecule localization	1/101	197/7881	0.92372	0.938209	ENSDARG00000019360	sec23b	1	0		1	ENSDARG00000019360
BP	GO:0006518	peptide metabolic process	1/101	207/7881	0.933179	0.944114	ENSDARG00000023526	ggt1a	1	1	ENSDARG00000023526	0
BP	GO:0043603	cellular amide metabolic process	1/101	219/7881	0.943007	0.950346	ENSDARG00000023526	ggt1a	1	1	ENSDARG00000023526	0
BP	GO:1901566	organonitrogen compound biosynthetic process	2/101	435/7881	0.978272	0.982064	novel.4255/novel.4598	-/-	2	1	novel.4598	1	novel.4255
BP	GO:0007264	small GTPase mediated signal transduction	1/101	326/7881	0.986359	0.986359	ENSDARG00000101752	plekhg5b	1	1	ENSDARG00000101752	0
CC	GO:0005576	extracellular region	18/81	379/4709	5.38469e-05	0.00339235	ENSDARG00000098700/ENSDARG00000079296/ENSDARG00000075045/ENSDARG00000090873/ENSDARG00000042816/ENSDARG00000114451/ENSDARG00000103775/ENSDARG00000005943/ENSDARG00000114454/ENSDARG00000040799/ENSDARG00000035852/ENSDARG00000037946/ENSDARG00000076420/ENSDARG00000111840/ENSDARG00000012395/ENSDARG00000099351/ENSDARG00000104217/ENSDARG00000040159	il1b/gcga/cxcl18b/ccl34a.4/mmp9/mmp13a/thbs1a/htra4/CR762483.1/sst1.1/cart3/prl/dkk2/cxcl18a.1/mmp13a/igfbp1a/gpc2/wnt4b	18	16	ENSDARG00000098700/ENSDARG00000079296/ENSDARG00000075045/ENSDARG00000090873/ENSDARG00000042816/ENSDARG00000114451/ENSDARG00000103775/ENSDARG00000114454/ENSDARG00000040799/ENSDARG00000035852/ENSDARG00000037946/ENSDARG00000111840/ENSDARG00000012395/ENSDARG00000099351/ENSDARG00000104217/ENSDARG00000040159	2	ENSDARG00000005943/ENSDARG00000076420
CC	GO:0005882	intermediate filament	5/81	55/4709	0.0023595	0.0470223	ENSDARG00000018404/ENSDARG00000025301/ENSDARG00000012426/ENSDARG00000043697/ENSDARG00000021351	krt18a.1/gfap/neflb/nefmb/nefma	5	5	ENSDARG00000018404/ENSDARG00000025301/ENSDARG00000012426/ENSDARG00000043697/ENSDARG00000021351	0
CC	GO:0045111	intermediate filament cytoskeleton	5/81	55/4709	0.0023595	0.0470223	ENSDARG00000018404/ENSDARG00000025301/ENSDARG00000012426/ENSDARG00000043697/ENSDARG00000021351	krt18a.1/gfap/neflb/nefmb/nefma	5	5	ENSDARG00000018404/ENSDARG00000025301/ENSDARG00000012426/ENSDARG00000043697/ENSDARG00000021351	0
CC	GO:0099513	polymeric cytoskeletal fiber	5/81	58/4709	0.00298554	0.0470223	ENSDARG00000018404/ENSDARG00000025301/ENSDARG00000012426/ENSDARG00000043697/ENSDARG00000021351	krt18a.1/gfap/neflb/nefmb/nefma	5	5	ENSDARG00000018404/ENSDARG00000025301/ENSDARG00000012426/ENSDARG00000043697/ENSDARG00000021351	0
CC	GO:0099080	supramolecular complex	5/81	81/4709	0.0122853	0.110568	ENSDARG00000018404/ENSDARG00000025301/ENSDARG00000012426/ENSDARG00000043697/ENSDARG00000021351	krt18a.1/gfap/neflb/nefmb/nefma	5	5	ENSDARG00000018404/ENSDARG00000025301/ENSDARG00000012426/ENSDARG00000043697/ENSDARG00000021351	0
CC	GO:0099081	supramolecular polymer	5/81	81/4709	0.0122853	0.110568	ENSDARG00000018404/ENSDARG00000025301/ENSDARG00000012426/ENSDARG00000043697/ENSDARG00000021351	krt18a.1/gfap/neflb/nefmb/nefma	5	5	ENSDARG00000018404/ENSDARG00000025301/ENSDARG00000012426/ENSDARG00000043697/ENSDARG00000021351	0
CC	GO:0099512	supramolecular fiber	5/81	81/4709	0.0122853	0.110568	ENSDARG00000018404/ENSDARG00000025301/ENSDARG00000012426/ENSDARG00000043697/ENSDARG00000021351	krt18a.1/gfap/neflb/nefmb/nefma	5	5	ENSDARG00000018404/ENSDARG00000025301/ENSDARG00000012426/ENSDARG00000043697/ENSDARG00000021351	0
CC	GO:0044421	extracellular region part	6/81	120/4709	0.0165629	0.130433	ENSDARG00000098700/ENSDARG00000042816/ENSDARG00000114451/ENSDARG00000035852/ENSDARG00000012395/ENSDARG00000104217	il1b/mmp9/mmp13a/cart3/mmp13a/gpc2	6	6	ENSDARG00000098700/ENSDARG00000042816/ENSDARG00000114451/ENSDARG00000035852/ENSDARG00000012395/ENSDARG00000104217	0
CC	GO:0031012	extracellular matrix	4/81	67/4709	0.027464	0.192248	ENSDARG00000042816/ENSDARG00000114451/ENSDARG00000012395/ENSDARG00000104217	mmp9/mmp13a/mmp13a/gpc2	4	4	ENSDARG00000042816/ENSDARG00000114451/ENSDARG00000012395/ENSDARG00000104217	0
CC	GO:0045259	proton-transporting ATP synthase complex	1/81	10/4709	0.15943	0.528994	novel.4255	-	1	0		1	novel.4255
CC	GO:0030133	transport vesicle	1/81	12/4709	0.188162	0.528994	ENSDARG00000019360	sec23b	1	0		1	ENSDARG00000019360
CC	GO:0030658	transport vesicle membrane	1/81	12/4709	0.188162	0.528994	ENSDARG00000019360	sec23b	1	0		1	ENSDARG00000019360
CC	GO:0031090	organelle membrane	3/81	89/4709	0.196707	0.528994	ENSDARG00000019360/ENSDARG00000093019/novel.4255	sec23b/si:dkey-83k24.5/-	3	1	ENSDARG00000093019	2	ENSDARG00000019360/novel.4255
CC	GO:0005578	proteinaceous extracellular matrix	1/81	14/4709	0.215924	0.528994	ENSDARG00000104217	gpc2	1	1	ENSDARG00000104217	0
CC	GO:0005798	Golgi-associated vesicle	1/81	14/4709	0.215924	0.528994	ENSDARG00000019360	sec23b	1	0		1	ENSDARG00000019360
CC	GO:0030120	vesicle coat	1/81	14/4709	0.215924	0.528994	ENSDARG00000019360	sec23b	1	0		1	ENSDARG00000019360
CC	GO:0030135	coated vesicle	1/81	14/4709	0.215924	0.528994	ENSDARG00000019360	sec23b	1	0		1	ENSDARG00000019360
CC	GO:0030660	Golgi-associated vesicle membrane	1/81	14/4709	0.215924	0.528994	ENSDARG00000019360	sec23b	1	0		1	ENSDARG00000019360
CC	GO:0030662	coated vesicle membrane	1/81	14/4709	0.215924	0.528994	ENSDARG00000019360	sec23b	1	0		1	ENSDARG00000019360
CC	GO:0005615	extracellular space	2/81	53/4709	0.231269	0.528994	ENSDARG00000098700/ENSDARG00000035852	il1b/cart3	2	2	ENSDARG00000098700/ENSDARG00000035852	0
CC	GO:0005740	mitochondrial envelope	2/81	53/4709	0.231269	0.528994	novel.4255/novel.4982	-/-	2	1	novel.4982	1	novel.4255
CC	GO:0012506	vesicle membrane	1/81	16/4709	0.242748	0.528994	ENSDARG00000019360	sec23b	1	0		1	ENSDARG00000019360
CC	GO:0030659	cytoplasmic vesicle membrane	1/81	16/4709	0.242748	0.528994	ENSDARG00000019360	sec23b	1	0		1	ENSDARG00000019360
CC	GO:0098800	inner mitochondrial membrane protein complex	1/81	16/4709	0.242748	0.528994	novel.4255	-	1	0		1	novel.4255
CC	GO:0005856	cytoskeleton	6/81	246/4709	0.247337	0.528994	ENSDARG00000018404/ENSDARG00000025301/ENSDARG00000076364/ENSDARG00000012426/ENSDARG00000043697/ENSDARG00000021351	krt18a.1/gfap/si:dkey-178k16.1/neflb/nefmb/nefma	6	6	ENSDARG00000018404/ENSDARG00000025301/ENSDARG00000076364/ENSDARG00000012426/ENSDARG00000043697/ENSDARG00000021351	0
CC	GO:0000139	Golgi membrane	1/81	17/4709	0.255818	0.528994	ENSDARG00000093019	si:dkey-83k24.5	1	1	ENSDARG00000093019	0
CC	GO:0098588	bounding membrane of organelle	2/81	60/4709	0.27616	0.528994	ENSDARG00000019360/ENSDARG00000093019	sec23b/si:dkey-83k24.5	2	1	ENSDARG00000093019	1	ENSDARG00000019360
CC	GO:0044433	cytoplasmic vesicle part	1/81	19/4709	0.281293	0.528994	ENSDARG00000019360	sec23b	1	0		1	ENSDARG00000019360
CC	GO:0031967	organelle envelope	2/81	61/4709	0.28258	0.528994	novel.4255/novel.4982	-/-	2	1	novel.4982	1	novel.4255
CC	GO:0031975	envelope	2/81	61/4709	0.28258	0.528994	novel.4255/novel.4982	-/-	2	1	novel.4982	1	novel.4255
CC	GO:0044429	mitochondrial part	2/81	62/4709	0.288996	0.528994	novel.4255/novel.4982	-/-	2	1	novel.4982	1	novel.4255
CC	GO:0044430	cytoskeletal part	5/81	210/4709	0.293412	0.528994	ENSDARG00000018404/ENSDARG00000025301/ENSDARG00000012426/ENSDARG00000043697/ENSDARG00000021351	krt18a.1/gfap/neflb/nefmb/nefma	5	5	ENSDARG00000018404/ENSDARG00000025301/ENSDARG00000012426/ENSDARG00000043697/ENSDARG00000021351	0
CC	GO:0033177	proton-transporting two-sector ATPase complex, proton-transporting domain	1/81	20/4709	0.293706	0.528994	novel.4255	-	1	0		1	novel.4255
CC	GO:0098791	Golgi subcompartment	1/81	20/4709	0.293706	0.528994	ENSDARG00000093019	si:dkey-83k24.5	1	1	ENSDARG00000093019	0
CC	GO:0005839	proteasome core complex	1/81	21/4709	0.305907	0.528994	ENSDARG00000075445	psmb5	1	1	ENSDARG00000075445	0
CC	GO:0044455	mitochondrial membrane part	1/81	22/4709	0.317899	0.528994	novel.4255	-	1	0		1	novel.4255
CC	GO:0098798	mitochondrial protein complex	1/81	24/4709	0.341274	0.528994	novel.4255	-	1	0		1	novel.4255
CC	GO:0000502	proteasome complex	1/81	25/4709	0.352663	0.528994	ENSDARG00000075445	psmb5	1	1	ENSDARG00000075445	0
CC	GO:0031410	cytoplasmic vesicle	1/81	25/4709	0.352663	0.528994	ENSDARG00000019360	sec23b	1	0		1	ENSDARG00000019360
CC	GO:0031982	vesicle	1/81	25/4709	0.352663	0.528994	ENSDARG00000019360	sec23b	1	0		1	ENSDARG00000019360
CC	GO:0097708	intracellular vesicle	1/81	25/4709	0.352663	0.528994	ENSDARG00000019360	sec23b	1	0		1	ENSDARG00000019360
CC	GO:1905369	endopeptidase complex	1/81	25/4709	0.352663	0.528994	ENSDARG00000075445	psmb5	1	1	ENSDARG00000075445	0
CC	GO:0005743	mitochondrial inner membrane	1/81	27/4709	0.37486	0.549214	novel.4255	-	1	0		1	novel.4255
CC	GO:0019866	organelle inner membrane	1/81	28/4709	0.385675	0.550693	novel.4255	-	1	0		1	novel.4255
CC	GO:1905368	peptidase complex	1/81	29/4709	0.396306	0.550693	ENSDARG00000075445	psmb5	1	1	ENSDARG00000075445	0
CC	GO:0005739	mitochondrion	2/81	80/4709	0.402093	0.550693	novel.4255/novel.4982	-/-	2	1	novel.4982	1	novel.4255
CC	GO:0030117	membrane coat	1/81	33/4709	0.43704	0.561909	ENSDARG00000019360	sec23b	1	0		1	ENSDARG00000019360
CC	GO:0044431	Golgi apparatus part	1/81	33/4709	0.43704	0.561909	ENSDARG00000093019	si:dkey-83k24.5	1	1	ENSDARG00000093019	0
CC	GO:0048475	coated membrane	1/81	33/4709	0.43704	0.561909	ENSDARG00000019360	sec23b	1	0		1	ENSDARG00000019360
CC	GO:0016469	proton-transporting two-sector ATPase complex	1/81	37/4709	0.475057	0.598572	novel.4255	-	1	0		1	novel.4255
CC	GO:0098805	whole membrane	1/81	41/4709	0.510537	0.630664	ENSDARG00000019360	sec23b	1	0		1	ENSDARG00000019360
CC	GO:0031966	mitochondrial membrane	1/81	43/4709	0.527378	0.638939	novel.4255	-	1	0		1	novel.4255
CC	GO:0005794	Golgi apparatus	1/81	45/4709	0.543646	0.646221	ENSDARG00000093019	si:dkey-83k24.5	1	1	ENSDARG00000093019	0
CC	GO:0031984	organelle subcompartment	1/81	55/4709	0.617051	0.719893	ENSDARG00000093019	si:dkey-83k24.5	1	1	ENSDARG00000093019	0
CC	GO:0012505	endomembrane system	2/81	130/4709	0.660821	0.75694	ENSDARG00000019360/ENSDARG00000093019	sec23b/si:dkey-83k24.5	2	1	ENSDARG00000093019	1	ENSDARG00000019360
CC	GO:0098796	membrane protein complex	2/81	145/4709	0.718943	0.808811	ENSDARG00000019360/novel.4255	sec23b/-	2	0		2	ENSDARG00000019360/novel.4255
CC	GO:0043228	non-membrane-bounded organelle	6/81	435/4709	0.77217	0.838736	ENSDARG00000018404/ENSDARG00000025301/ENSDARG00000076364/ENSDARG00000012426/ENSDARG00000043697/ENSDARG00000021351	krt18a.1/gfap/si:dkey-178k16.1/neflb/nefmb/nefma	6	6	ENSDARG00000018404/ENSDARG00000025301/ENSDARG00000076364/ENSDARG00000012426/ENSDARG00000043697/ENSDARG00000021351	0
CC	GO:0043232	intracellular non-membrane-bounded organelle	6/81	435/4709	0.77217	0.838736	ENSDARG00000018404/ENSDARG00000025301/ENSDARG00000076364/ENSDARG00000012426/ENSDARG00000043697/ENSDARG00000021351	krt18a.1/gfap/si:dkey-178k16.1/neflb/nefmb/nefma	6	6	ENSDARG00000018404/ENSDARG00000025301/ENSDARG00000076364/ENSDARG00000012426/ENSDARG00000043697/ENSDARG00000021351	0
CC	GO:0031974	membrane-enclosed lumen	1/81	99/4709	0.823778	0.850788	novel.4982	-	1	1	novel.4982	0
CC	GO:0043233	organelle lumen	1/81	99/4709	0.823778	0.850788	novel.4982	-	1	1	novel.4982	0
CC	GO:0070013	intracellular organelle lumen	1/81	99/4709	0.823778	0.850788	novel.4982	-	1	1	novel.4982	0
CC	GO:1902494	catalytic complex	1/81	133/4709	0.90376	0.918337	ENSDARG00000075445	psmb5	1	1	ENSDARG00000075445	0
CC	GO:0044444	cytoplasmic part	4/81	400/4709	0.922854	0.922854	ENSDARG00000019360/ENSDARG00000093019/novel.4255/novel.4982	sec23b/si:dkey-83k24.5/-/-	4	2	ENSDARG00000093019/novel.4982	2	ENSDARG00000019360/novel.4255
MF	GO:0005507	copper ion binding	4/174	30/14094	0.000478593	0.0370064	novel.1449/ENSDARG00000026403/novel.4982/ENSDARG00000101385	-/hephl1b/-/f8	4	2	novel.4982/ENSDARG00000101385	2	novel.1449/ENSDARG00000026403
MF	GO:0005126	cytokine receptor binding	5/174	59/14094	0.000790914	0.0370064	ENSDARG00000075045/ENSDARG00000090873/ENSDARG00000114454/ENSDARG00000111840/novel.4633	cxcl18b/ccl34a.4/CR762483.1/cxcl18a.1/-	5	4	ENSDARG00000075045/ENSDARG00000090873/ENSDARG00000114454/ENSDARG00000111840	1	novel.4633
MF	GO:0008009	chemokine activity	4/174	37/14094	0.00107845	0.0370064	ENSDARG00000075045/ENSDARG00000090873/ENSDARG00000114454/ENSDARG00000111840	cxcl18b/ccl34a.4/CR762483.1/cxcl18a.1	4	4	ENSDARG00000075045/ENSDARG00000090873/ENSDARG00000114454/ENSDARG00000111840	0
MF	GO:0042379	chemokine receptor binding	4/174	37/14094	0.00107845	0.0370064	ENSDARG00000075045/ENSDARG00000090873/ENSDARG00000114454/ENSDARG00000111840	cxcl18b/ccl34a.4/CR762483.1/cxcl18a.1	4	4	ENSDARG00000075045/ENSDARG00000090873/ENSDARG00000114454/ENSDARG00000111840	0
MF	GO:0001664	G protein-coupled receptor binding	4/174	38/14094	0.00119383	0.0370064	ENSDARG00000075045/ENSDARG00000090873/ENSDARG00000114454/ENSDARG00000111840	cxcl18b/ccl34a.4/CR762483.1/cxcl18a.1	4	4	ENSDARG00000075045/ENSDARG00000090873/ENSDARG00000114454/ENSDARG00000111840	0
MF	GO:0005102	signaling receptor binding	11/174	302/14094	0.00132957	0.0370064	ENSDARG00000079296/ENSDARG00000075045/ENSDARG00000022615/ENSDARG00000090873/ENSDARG00000114454/ENSDARG00000040799/ENSDARG00000037946/ENSDARG00000111840/novel.4633/ENSDARG00000040159/ENSDARG00000034895	gcga/cxcl18b/si:ch211-241e1.3/ccl34a.4/CR762483.1/sst1.1/prl/cxcl18a.1/-/wnt4b/tgfb1b	11	10	ENSDARG00000079296/ENSDARG00000075045/ENSDARG00000022615/ENSDARG00000090873/ENSDARG00000114454/ENSDARG00000040799/ENSDARG00000037946/ENSDARG00000111840/ENSDARG00000040159/ENSDARG00000034895	1	novel.4633
MF	GO:0005125	cytokine activity	4/174	43/14094	0.00190268	0.0453925	ENSDARG00000075045/ENSDARG00000090873/ENSDARG00000114454/ENSDARG00000111840	cxcl18b/ccl34a.4/CR762483.1/cxcl18a.1	4	4	ENSDARG00000075045/ENSDARG00000090873/ENSDARG00000114454/ENSDARG00000111840	0
MF	GO:0004222	metalloendopeptidase activity	6/174	115/14094	0.00301408	0.0515142	ENSDARG00000057644/ENSDARG00000001452/ENSDARG00000042816/ENSDARG00000114451/ENSDARG00000060532/ENSDARG00000012395	adam8b/adam8a/mmp9/mmp13a/adam22/mmp13a	6	6	ENSDARG00000057644/ENSDARG00000001452/ENSDARG00000042816/ENSDARG00000114451/ENSDARG00000060532/ENSDARG00000012395	0
MF	GO:0015293	symporter activity	4/174	49/14094	0.00308468	0.0515142	ENSDARG00000093019/ENSDARG00000071235/ENSDARG00000000551/ENSDARG00000045944	si:dkey-83k24.5/si:ch211-117c9.5/slc1a4/slc6a1a	4	4	ENSDARG00000093019/ENSDARG00000071235/ENSDARG00000000551/ENSDARG00000045944	0
MF	GO:0015294	solute:cation symporter activity	4/174	49/14094	0.00308468	0.0515142	ENSDARG00000093019/ENSDARG00000071235/ENSDARG00000000551/ENSDARG00000045944	si:dkey-83k24.5/si:ch211-117c9.5/slc1a4/slc6a1a	4	4	ENSDARG00000093019/ENSDARG00000071235/ENSDARG00000000551/ENSDARG00000045944	0
MF	GO:0030545	receptor regulator activity	8/174	206/14094	0.00407423	0.0521196	ENSDARG00000079296/ENSDARG00000075045/ENSDARG00000090873/ENSDARG00000114454/ENSDARG00000040799/ENSDARG00000037946/ENSDARG00000111840/ENSDARG00000034895	gcga/cxcl18b/ccl34a.4/CR762483.1/sst1.1/prl/cxcl18a.1/tgfb1b	8	8	ENSDARG00000079296/ENSDARG00000075045/ENSDARG00000090873/ENSDARG00000114454/ENSDARG00000040799/ENSDARG00000037946/ENSDARG00000111840/ENSDARG00000034895	0
MF	GO:0048018	receptor ligand activity	8/174	206/14094	0.00407423	0.0521196	ENSDARG00000079296/ENSDARG00000075045/ENSDARG00000090873/ENSDARG00000114454/ENSDARG00000040799/ENSDARG00000037946/ENSDARG00000111840/ENSDARG00000034895	gcga/cxcl18b/ccl34a.4/CR762483.1/sst1.1/prl/cxcl18a.1/tgfb1b	8	8	ENSDARG00000079296/ENSDARG00000075045/ENSDARG00000090873/ENSDARG00000114454/ENSDARG00000040799/ENSDARG00000037946/ENSDARG00000111840/ENSDARG00000034895	0
MF	GO:0008237	metallopeptidase activity	7/174	163/14094	0.00411773	0.0521196	ENSDARG00000057644/ENSDARG00000001452/ENSDARG00000042816/ENSDARG00000114451/ENSDARG00000060532/novel.2855/ENSDARG00000012395	adam8b/adam8a/mmp9/mmp13a/adam22/-/mmp13a	7	6	ENSDARG00000057644/ENSDARG00000001452/ENSDARG00000042816/ENSDARG00000114451/ENSDARG00000060532/ENSDARG00000012395	1	novel.2855
MF	GO:0022804	active transmembrane transporter activity	6/174	124/14094	0.00436931	0.0521196	ENSDARG00000094901/ENSDARG00000093019/ENSDARG00000071235/ENSDARG00000000551/ENSDARG00000043474/ENSDARG00000045944	abcc6b.2/si:dkey-83k24.5/si:ch211-117c9.5/slc1a4/atp2b3a/slc6a1a	6	6	ENSDARG00000094901/ENSDARG00000093019/ENSDARG00000071235/ENSDARG00000000551/ENSDARG00000043474/ENSDARG00000045944	0
MF	GO:0004175	endopeptidase activity	10/174	314/14094	0.0056605	0.0630203	ENSDARG00000057644/ENSDARG00000075445/ENSDARG00000052905/ENSDARG00000001452/novel.4710/ENSDARG00000075265/ENSDARG00000042816/ENSDARG00000114451/ENSDARG00000060532/ENSDARG00000012395	adam8b/psmb5/zgc:165423/adam8a/-/plaua/mmp9/mmp13a/adam22/mmp13a	10	8	ENSDARG00000057644/ENSDARG00000075445/ENSDARG00000001452/ENSDARG00000075265/ENSDARG00000042816/ENSDARG00000114451/ENSDARG00000060532/ENSDARG00000012395	2	ENSDARG00000052905/novel.4710
MF	GO:0015291	secondary active transmembrane transporter activity	4/174	71/14094	0.0114788	0.11981	ENSDARG00000093019/ENSDARG00000071235/ENSDARG00000000551/ENSDARG00000045944	si:dkey-83k24.5/si:ch211-117c9.5/slc1a4/slc6a1a	4	4	ENSDARG00000093019/ENSDARG00000071235/ENSDARG00000000551/ENSDARG00000045944	0
MF	GO:0015370	solute:sodium symporter activity	3/174	44/14094	0.0169124	0.16614	ENSDARG00000071235/ENSDARG00000000551/ENSDARG00000045944	si:ch211-117c9.5/slc1a4/slc6a1a	3	3	ENSDARG00000071235/ENSDARG00000000551/ENSDARG00000045944	0
MF	GO:0005506	iron ion binding	5/174	125/14094	0.0193794	0.170052	ENSDARG00000033999/ENSDARG00000098315/ENSDARG00000042641/ENSDARG00000103277/ENSDARG00000101789	cyp26a1/cyp1a/cyp51/cyp24a1/cyp1c2	5	5	ENSDARG00000033999/ENSDARG00000098315/ENSDARG00000042641/ENSDARG00000103277/ENSDARG00000101789	0
MF	GO:0008443	phosphofructokinase activity	2/174	18/14094	0.0203655	0.170052	ENSDARG00000001953/novel.4598	pfkfb3/-	2	2	ENSDARG00000001953/novel.4598	0
MF	GO:0019200	carbohydrate kinase activity	2/174	18/14094	0.0203655	0.170052	ENSDARG00000001953/novel.4598	pfkfb3/-	2	2	ENSDARG00000001953/novel.4598	0
MF	GO:0020037	heme binding	5/174	136/14094	0.0267307	0.208567	ENSDARG00000033999/ENSDARG00000098315/ENSDARG00000042641/ENSDARG00000103277/ENSDARG00000101789	cyp26a1/cyp1a/cyp51/cyp24a1/cyp1c2	5	5	ENSDARG00000033999/ENSDARG00000098315/ENSDARG00000042641/ENSDARG00000103277/ENSDARG00000101789	0
MF	GO:0016705	oxidoreductase activity, acting on paired donors, with incorporation or reduction of molecular oxygen	5/174	137/14094	0.0274758	0.208567	ENSDARG00000033999/ENSDARG00000098315/ENSDARG00000042641/ENSDARG00000103277/ENSDARG00000101789	cyp26a1/cyp1a/cyp51/cyp24a1/cyp1c2	5	5	ENSDARG00000033999/ENSDARG00000098315/ENSDARG00000042641/ENSDARG00000103277/ENSDARG00000101789	0
MF	GO:0046906	tetrapyrrole binding	5/174	139/14094	0.0290056	0.210606	ENSDARG00000033999/ENSDARG00000098315/ENSDARG00000042641/ENSDARG00000103277/ENSDARG00000101789	cyp26a1/cyp1a/cyp51/cyp24a1/cyp1c2	5	5	ENSDARG00000033999/ENSDARG00000098315/ENSDARG00000042641/ENSDARG00000103277/ENSDARG00000101789	0
MF	GO:0015081	sodium ion transmembrane transporter activity	3/174	57/14094	0.033287	0.231622	ENSDARG00000071235/ENSDARG00000000551/ENSDARG00000045944	si:ch211-117c9.5/slc1a4/slc6a1a	3	3	ENSDARG00000071235/ENSDARG00000000551/ENSDARG00000045944	0
MF	GO:0005540	hyaluronic acid binding	2/174	25/14094	0.0377534	0.252193	ENSDARG00000075833/ENSDARG00000035891	lyve1a/acana	2	2	ENSDARG00000075833/ENSDARG00000035891	0
MF	GO:0005520	insulin-like growth factor binding	2/174	29/14094	0.0494897	0.268593	ENSDARG00000005943/ENSDARG00000099351	htra4/igfbp1a	2	1	ENSDARG00000099351	1	ENSDARG00000005943
MF	GO:0008146	sulfotransferase activity	3/174	67/14094	0.0498958	0.268593	ENSDARG00000006811/ENSDARG00000042920/ENSDARG00000034375	sult1st6/sult3st3/chst11	3	1	ENSDARG00000034375	2	ENSDARG00000006811/ENSDARG00000042920
MF	GO:0005198	structural molecule activity	6/174	216/14094	0.0515645	0.268593	ENSDARG00000018404/ENSDARG00000025301/ENSDARG00000076364/ENSDARG00000012426/ENSDARG00000043697/ENSDARG00000021351	krt18a.1/gfap/si:dkey-178k16.1/neflb/nefmb/nefma	6	6	ENSDARG00000018404/ENSDARG00000025301/ENSDARG00000076364/ENSDARG00000012426/ENSDARG00000043697/ENSDARG00000021351	0
MF	GO:0005179	hormone activity	3/174	70/14094	0.055532	0.268593	ENSDARG00000079296/ENSDARG00000040799/ENSDARG00000037946	gcga/sst1.1/prl	3	3	ENSDARG00000079296/ENSDARG00000040799/ENSDARG00000037946	0
MF	GO:0005326	neurotransmitter transporter activity	2/174	31/14094	0.055788	0.268593	ENSDARG00000071235/ENSDARG00000045944	si:ch211-117c9.5/slc6a1a	2	2	ENSDARG00000071235/ENSDARG00000045944	0
MF	GO:0005328	neurotransmitter:sodium symporter activity	2/174	31/14094	0.055788	0.268593	ENSDARG00000071235/ENSDARG00000045944	si:ch211-117c9.5/slc6a1a	2	2	ENSDARG00000071235/ENSDARG00000045944	0
MF	GO:0019838	growth factor binding	2/174	31/14094	0.055788	0.268593	ENSDARG00000005943/ENSDARG00000099351	htra4/igfbp1a	2	1	ENSDARG00000099351	1	ENSDARG00000005943
MF	GO:0015077	monovalent inorganic cation transmembrane transporter activity	5/174	169/14094	0.0584941	0.268593	ENSDARG00000093019/novel.4255/ENSDARG00000071235/ENSDARG00000000551/ENSDARG00000045944	si:dkey-83k24.5/-/si:ch211-117c9.5/slc1a4/slc6a1a	5	4	ENSDARG00000093019/ENSDARG00000071235/ENSDARG00000000551/ENSDARG00000045944	1	novel.4255
MF	GO:0016782	transferase activity, transferring sulfur-containing groups	3/174	74/14094	0.0634966	0.268593	ENSDARG00000006811/ENSDARG00000042920/ENSDARG00000034375	sult1st6/sult3st3/chst11	3	1	ENSDARG00000034375	2	ENSDARG00000006811/ENSDARG00000042920
MF	GO:0022890	inorganic cation transmembrane transporter activity	6/174	228/14094	0.0636455	0.268593	ENSDARG00000093019/novel.4255/ENSDARG00000071235/ENSDARG00000000551/ENSDARG00000043474/ENSDARG00000045944	si:dkey-83k24.5/-/si:ch211-117c9.5/slc1a4/atp2b3a/slc6a1a	6	5	ENSDARG00000093019/ENSDARG00000071235/ENSDARG00000000551/ENSDARG00000043474/ENSDARG00000045944	1	novel.4255
MF	GO:0005342	organic acid transmembrane transporter activity	2/174	34/14094	0.0657243	0.268593	ENSDARG00000000551/ENSDARG00000020645	slc1a4/slc7a3a	2	2	ENSDARG00000000551/ENSDARG00000020645	0
MF	GO:0005539	glycosaminoglycan binding	2/174	34/14094	0.0657243	0.268593	ENSDARG00000075833/ENSDARG00000035891	lyve1a/acana	2	2	ENSDARG00000075833/ENSDARG00000035891	0
MF	GO:0031406	carboxylic acid binding	2/174	34/14094	0.0657243	0.268593	ENSDARG00000075833/ENSDARG00000035891	lyve1a/acana	2	2	ENSDARG00000075833/ENSDARG00000035891	0
MF	GO:0043177	organic acid binding	2/174	34/14094	0.0657243	0.268593	ENSDARG00000075833/ENSDARG00000035891	lyve1a/acana	2	2	ENSDARG00000075833/ENSDARG00000035891	0
MF	GO:0046943	carboxylic acid transmembrane transporter activity	2/174	34/14094	0.0657243	0.268593	ENSDARG00000000551/ENSDARG00000020645	slc1a4/slc7a3a	2	2	ENSDARG00000000551/ENSDARG00000020645	0
MF	GO:0005044	scavenger receptor activity	2/174	35/14094	0.0691586	0.268593	ENSDARG00000040528/ENSDARG00000010425	lgals3bpb/scara5	2	0		2	ENSDARG00000040528/ENSDARG00000010425
MF	GO:0008514	organic anion transmembrane transporter activity	2/174	35/14094	0.0691586	0.268593	ENSDARG00000000551/ENSDARG00000020645	slc1a4/slc7a3a	2	2	ENSDARG00000000551/ENSDARG00000020645	0
MF	GO:0038024	cargo receptor activity	2/174	35/14094	0.0691586	0.268593	ENSDARG00000040528/ENSDARG00000010425	lgals3bpb/scara5	2	0		2	ENSDARG00000040528/ENSDARG00000010425
MF	GO:0016746	transferase activity, transferring acyl groups	4/174	134/14094	0.084334	0.320086	ENSDARG00000095908/ENSDARG00000015854/ENSDARG00000040248/ENSDARG00000093381	sat1a.2/chata/crata/tgm2l	4	4	ENSDARG00000095908/ENSDARG00000015854/ENSDARG00000040248/ENSDARG00000093381	0
MF	GO:0008324	cation transmembrane transporter activity	6/174	251/14094	0.0910888	0.331098	ENSDARG00000093019/novel.4255/ENSDARG00000071235/ENSDARG00000000551/ENSDARG00000043474/ENSDARG00000045944	si:dkey-83k24.5/-/si:ch211-117c9.5/slc1a4/atp2b3a/slc6a1a	6	5	ENSDARG00000093019/ENSDARG00000071235/ENSDARG00000000551/ENSDARG00000043474/ENSDARG00000045944	1	novel.4255
MF	GO:0015318	inorganic molecular entity transmembrane transporter activity	10/174	500/14094	0.0912005	0.331098	ENSDARG00000014496/ENSDARG00000086647/ENSDARG00000093019/novel.4255/ENSDARG00000071235/ENSDARG00000000551/ENSDARG00000020645/ENSDARG00000043474/ENSDARG00000052765/ENSDARG00000045944	trpv6/chrng/si:dkey-83k24.5/-/si:ch211-117c9.5/slc1a4/slc7a3a/atp2b3a/gria2b/slc6a1a	10	8	ENSDARG00000086647/ENSDARG00000093019/ENSDARG00000071235/ENSDARG00000000551/ENSDARG00000020645/ENSDARG00000043474/ENSDARG00000052765/ENSDARG00000045944	2	ENSDARG00000014496/novel.4255
MF	GO:0046873	metal ion transmembrane transporter activity	4/174	155/14094	0.125411	0.400577	ENSDARG00000071235/ENSDARG00000000551/ENSDARG00000043474/ENSDARG00000045944	si:ch211-117c9.5/slc1a4/atp2b3a/slc6a1a	4	4	ENSDARG00000071235/ENSDARG00000000551/ENSDARG00000043474/ENSDARG00000045944	0
MF	GO:0003872	6-phosphofructokinase activity	1/174	11/14094	0.127765	0.400577	novel.4598	-	1	1	novel.4598	0
MF	GO:0019829	cation-transporting ATPase activity	1/174	11/14094	0.127765	0.400577	ENSDARG00000043474	atp2b3a	1	1	ENSDARG00000043474	0
MF	GO:0022853	active ion transmembrane transporter activity	1/174	11/14094	0.127765	0.400577	ENSDARG00000043474	atp2b3a	1	1	ENSDARG00000043474	0
MF	GO:0042625	ATPase coupled ion transmembrane transporter activity	1/174	11/14094	0.127765	0.400577	ENSDARG00000043474	atp2b3a	1	1	ENSDARG00000043474	0
MF	GO:0003810	protein-glutamine gamma-glutamyltransferase activity	1/174	12/14094	0.138542	0.400577	ENSDARG00000093381	tgm2l	1	1	ENSDARG00000093381	0
MF	GO:0005164	tumor necrosis factor receptor binding	1/174	12/14094	0.138542	0.400577	novel.4633	-	1	0		1	novel.4633
MF	GO:0032813	tumor necrosis factor receptor superfamily binding	1/174	12/14094	0.138542	0.400577	novel.4633	-	1	0		1	novel.4633
MF	GO:0015399	primary active transmembrane transporter activity	2/174	53/14094	0.139123	0.400577	ENSDARG00000094901/ENSDARG00000043474	abcc6b.2/atp2b3a	2	2	ENSDARG00000094901/ENSDARG00000043474	0
MF	GO:0015405	P-P-bond-hydrolysis-driven transmembrane transporter activity	2/174	53/14094	0.139123	0.400577	ENSDARG00000094901/ENSDARG00000043474	abcc6b.2/atp2b3a	2	2	ENSDARG00000094901/ENSDARG00000043474	0
MF	GO:0042626	ATPase activity, coupled to transmembrane movement of substances	2/174	53/14094	0.139123	0.400577	ENSDARG00000094901/ENSDARG00000043474	abcc6b.2/atp2b3a	2	2	ENSDARG00000094901/ENSDARG00000043474	0
MF	GO:0043492	ATPase activity, coupled to movement of substances	2/174	53/14094	0.139123	0.400577	ENSDARG00000094901/ENSDARG00000043474	abcc6b.2/atp2b3a	2	2	ENSDARG00000094901/ENSDARG00000043474	0
MF	GO:0005310	dicarboxylic acid transmembrane transporter activity	1/174	13/14094	0.149186	0.40184	ENSDARG00000000551	slc1a4	1	1	ENSDARG00000000551	0
MF	GO:0005343	organic acid:sodium symporter activity	1/174	13/14094	0.149186	0.40184	ENSDARG00000000551	slc1a4	1	1	ENSDARG00000000551	0
MF	GO:0016755	transferase activity, transferring amino-acyl groups	1/174	13/14094	0.149186	0.40184	ENSDARG00000093381	tgm2l	1	1	ENSDARG00000093381	0
MF	GO:0017153	sodium:dicarboxylate symporter activity	1/174	13/14094	0.149186	0.40184	ENSDARG00000000551	slc1a4	1	1	ENSDARG00000000551	0
MF	GO:0016616	oxidoreductase activity, acting on the CH-OH group of donors, NAD or NADP as acceptor	2/174	58/14094	0.160562	0.425617	novel.4184/ENSDARG00000052734	-/hmgcra	2	2	novel.4184/ENSDARG00000052734	0
MF	GO:0004521	endoribonuclease activity	1/174	15/14094	0.170084	0.443813	novel.1222	-	1	0		1	novel.1222
MF	GO:0015078	proton transmembrane transporter activity	2/174	62/14094	0.178118	0.457625	ENSDARG00000093019/novel.4255	si:dkey-83k24.5/-	2	1	ENSDARG00000093019	1	novel.4255
MF	GO:0016831	carboxy-lyase activity	1/174	17/14094	0.190472	0.481237	ENSDARG00000020956	pck2	1	1	ENSDARG00000020956	0
MF	GO:0004675	transmembrane receptor protein serine/threonine kinase activity	1/174	18/14094	0.200478	0.481237	ENSDARG00000059363	tgfbr2a	1	1	ENSDARG00000059363	0
MF	GO:0019887	protein kinase regulator activity	1/174	18/14094	0.200478	0.481237	ENSDARG00000071011	cdk5r2a	1	1	ENSDARG00000071011	0
MF	GO:0016614	oxidoreductase activity, acting on CH-OH group of donors	2/174	69/14094	0.209469	0.481237	novel.4184/ENSDARG00000052734	-/hmgcra	2	2	novel.4184/ENSDARG00000052734	0
MF	GO:0004298	threonine-type endopeptidase activity	1/174	19/14094	0.210361	0.481237	ENSDARG00000075445	psmb5	1	1	ENSDARG00000075445	0
MF	GO:0005544	calcium-dependent phospholipid binding	1/174	19/14094	0.210361	0.481237	ENSDARG00000003216	anxa2a	1	1	ENSDARG00000003216	0
MF	GO:0015085	calcium ion transmembrane transporter activity	1/174	19/14094	0.210361	0.481237	ENSDARG00000043474	atp2b3a	1	1	ENSDARG00000043474	0
MF	GO:0070003	threonine-type peptidase activity	1/174	19/14094	0.210361	0.481237	ENSDARG00000075445	psmb5	1	1	ENSDARG00000075445	0
MF	GO:0004843	thiol-dependent ubiquitin-specific protease activity	1/174	20/14094	0.220123	0.496764	ENSDARG00000030177	uchl3	1	1	ENSDARG00000030177	0
MF	GO:0004519	endonuclease activity	1/174	21/14094	0.229765	0.498321	novel.1222	-	1	0		1	novel.1222
MF	GO:0015171	amino acid transmembrane transporter activity	1/174	21/14094	0.229765	0.498321	ENSDARG00000020645	slc7a3a	1	1	ENSDARG00000020645	0
MF	GO:0019207	kinase regulator activity	1/174	21/14094	0.229765	0.498321	ENSDARG00000071011	cdk5r2a	1	1	ENSDARG00000071011	0
MF	GO:0042623	ATPase activity, coupled	2/174	76/14094	0.241326	0.506963	ENSDARG00000094901/ENSDARG00000043474	abcc6b.2/atp2b3a	2	2	ENSDARG00000094901/ENSDARG00000043474	0
MF	GO:0048037	cofactor binding	6/174	339/14094	0.241947	0.506963	ENSDARG00000033999/ENSDARG00000098315/ENSDARG00000042641/ENSDARG00000052734/ENSDARG00000103277/ENSDARG00000101789	cyp26a1/cyp1a/cyp51/hmgcra/cyp24a1/cyp1c2	6	6	ENSDARG00000033999/ENSDARG00000098315/ENSDARG00000042641/ENSDARG00000052734/ENSDARG00000103277/ENSDARG00000101789	0
MF	GO:0004252	serine-type endopeptidase activity	3/174	138/14094	0.242857	0.506963	ENSDARG00000052905/novel.4710/ENSDARG00000075265	zgc:165423/-/plaua	3	1	ENSDARG00000075265	2	ENSDARG00000052905/novel.4710
MF	GO:0008509	anion transmembrane transporter activity	2/174	79/14094	0.255058	0.512898	ENSDARG00000000551/ENSDARG00000020645	slc1a4/slc7a3a	2	2	ENSDARG00000000551/ENSDARG00000020645	0
MF	GO:0004181	metallocarboxypeptidase activity	1/174	24/14094	0.257985	0.512898	novel.2855	-	1	0		1	novel.2855
MF	GO:0008235	metalloexopeptidase activity	1/174	24/14094	0.257985	0.512898	novel.2855	-	1	0		1	novel.2855
MF	GO:0016830	carbon-carbon lyase activity	1/174	24/14094	0.257985	0.512898	ENSDARG00000020956	pck2	1	1	ENSDARG00000020956	0
MF	GO:0004540	ribonuclease activity	1/174	25/14094	0.267161	0.524893	novel.1222	-	1	0		1	novel.1222
MF	GO:0005234	extracellularly glutamate-gated ion channel activity	1/174	26/14094	0.276225	0.528222	ENSDARG00000052765	gria2b	1	1	ENSDARG00000052765	0
MF	GO:0030414	peptidase inhibitor activity	2/174	85/14094	0.28255	0.528222	ENSDARG00000061231/ENSDARG00000075261	tinagl1/timp2b	2	2	ENSDARG00000061231/ENSDARG00000075261	0
MF	GO:0061134	peptidase regulator activity	2/174	85/14094	0.28255	0.528222	ENSDARG00000061231/ENSDARG00000075261	tinagl1/timp2b	2	2	ENSDARG00000061231/ENSDARG00000075261	0
MF	GO:0004180	carboxypeptidase activity	1/174	28/14094	0.294019	0.528222	novel.2855	-	1	0		1	novel.2855
MF	GO:1901681	sulfur compound binding	1/174	28/14094	0.294019	0.528222	ENSDARG00000104217	gpc2	1	1	ENSDARG00000104217	0
MF	GO:0004970	ionotropic glutamate receptor activity	1/174	29/14094	0.302752	0.528222	ENSDARG00000052765	gria2b	1	1	ENSDARG00000052765	0
MF	GO:0008066	glutamate receptor activity	1/174	29/14094	0.302752	0.528222	ENSDARG00000052765	gria2b	1	1	ENSDARG00000052765	0
MF	GO:0022824	transmitter-gated ion channel activity	1/174	29/14094	0.302752	0.528222	ENSDARG00000052765	gria2b	1	1	ENSDARG00000052765	0
MF	GO:0022835	transmitter-gated channel activity	1/174	29/14094	0.302752	0.528222	ENSDARG00000052765	gria2b	1	1	ENSDARG00000052765	0
MF	GO:0030594	neurotransmitter receptor activity	1/174	29/14094	0.302752	0.528222	ENSDARG00000052765	gria2b	1	1	ENSDARG00000052765	0
MF	GO:0008236	serine-type peptidase activity	3/174	158/14094	0.309775	0.528222	ENSDARG00000052905/novel.4710/ENSDARG00000075265	zgc:165423/-/plaua	3	1	ENSDARG00000075265	2	ENSDARG00000052905/novel.4710
MF	GO:0017171	serine hydrolase activity	3/174	158/14094	0.309775	0.528222	ENSDARG00000052905/novel.4710/ENSDARG00000075265	zgc:165423/-/plaua	3	1	ENSDARG00000075265	2	ENSDARG00000052905/novel.4710
MF	GO:0019199	transmembrane receptor protein kinase activity	1/174	30/14094	0.311377	0.528222	ENSDARG00000059363	tgfbr2a	1	1	ENSDARG00000059363	0
MF	GO:0005509	calcium ion binding	7/174	446/14094	0.313137	0.528222	ENSDARG00000003216/novel.1439/novel.3174/ENSDARG00000103775/ENSDARG00000036344/ENSDARG00000031598/ENSDARG00000107353	anxa2a/-/-/thbs1a/calb2b/calb1/BX957322.3	7	6	ENSDARG00000003216/novel.1439/ENSDARG00000103775/ENSDARG00000036344/ENSDARG00000031598/ENSDARG00000107353	1	novel.3174
MF	GO:0031683	G-protein beta/gamma-subunit complex binding	1/174	31/14094	0.319897	0.534228	ENSDARG00000025013	gna14a	1	0		1	ENSDARG00000025013
MF	GO:0005231	excitatory extracellular ligand-gated ion channel activity	1/174	35/14094	0.35294	0.583575	ENSDARG00000052765	gria2b	1	1	ENSDARG00000052765	0
MF	GO:0004674	protein serine/threonine kinase activity	2/174	102/14094	0.359573	0.588712	ENSDARG00000059363/novel.3405	tgfbr2a/-	2	2	ENSDARG00000059363/novel.3405	0
MF	GO:0004857	enzyme inhibitor activity	2/174	104/14094	0.368465	0.597414	ENSDARG00000061231/ENSDARG00000075261	tinagl1/timp2b	2	2	ENSDARG00000061231/ENSDARG00000075261	0
MF	GO:0005230	extracellular ligand-gated ion channel activity	2/174	106/14094	0.377309	0.605872	ENSDARG00000086647/ENSDARG00000052765	chrng/gria2b	2	2	ENSDARG00000086647/ENSDARG00000052765	0
MF	GO:0008080	N-acetyltransferase activity	1/174	41/14094	0.399536	0.635452	ENSDARG00000095908	sat1a.2	1	1	ENSDARG00000095908	0
MF	GO:0008238	exopeptidase activity	1/174	46/14094	0.435805	0.678408	novel.2855	-	1	0		1	novel.2855
MF	GO:0030234	enzyme regulator activity	3/174	196/14094	0.436868	0.678408	ENSDARG00000061231/ENSDARG00000071011/ENSDARG00000075261	tinagl1/cdk5r2a/timp2b	3	3	ENSDARG00000061231/ENSDARG00000071011/ENSDARG00000075261	0
MF	GO:0003924	GTPase activity	2/174	121/14094	0.441836	0.678408	ENSDARG00000001889/ENSDARG00000025013	tuba1a/gna14a	2	1	ENSDARG00000001889	1	ENSDARG00000025013
MF	GO:0016407	acetyltransferase activity	1/174	47/14094	0.442793	0.678408	ENSDARG00000095908	sat1a.2	1	1	ENSDARG00000095908	0
MF	GO:0016887	ATPase activity	2/174	123/14094	0.450167	0.683436	ENSDARG00000094901/ENSDARG00000043474	abcc6b.2/atp2b3a	2	2	ENSDARG00000094901/ENSDARG00000043474	0
MF	GO:0016410	N-acyltransferase activity	1/174	49/14094	0.456513	0.686825	ENSDARG00000095908	sat1a.2	1	1	ENSDARG00000095908	0
MF	GO:0004518	nuclease activity	1/174	54/14094	0.489359	0.729669	novel.1222	-	1	0		1	novel.1222
MF	GO:0008234	cysteine-type peptidase activity	2/174	134/14094	0.494698	0.731103	ENSDARG00000061231/ENSDARG00000030177	tinagl1/uchl3	2	2	ENSDARG00000061231/ENSDARG00000030177	0
MF	GO:0015276	ligand-gated ion channel activity	2/174	141/14094	0.521831	0.751042	ENSDARG00000086647/ENSDARG00000052765	chrng/gria2b	2	2	ENSDARG00000086647/ENSDARG00000052765	0
MF	GO:0022834	ligand-gated channel activity	2/174	141/14094	0.521831	0.751042	ENSDARG00000086647/ENSDARG00000052765	chrng/gria2b	2	2	ENSDARG00000086647/ENSDARG00000052765	0
MF	GO:0036459	thiol-dependent ubiquitinyl hydrolase activity	1/174	60/14094	0.526179	0.751042	ENSDARG00000030177	uchl3	1	1	ENSDARG00000030177	0
MF	GO:0101005	ubiquitinyl hydrolase activity	1/174	60/14094	0.526179	0.751042	ENSDARG00000030177	uchl3	1	1	ENSDARG00000030177	0
MF	GO:0019783	ubiquitin-like protein-specific protease activity	1/174	62/14094	0.537856	0.761203	ENSDARG00000030177	uchl3	1	1	ENSDARG00000030177	0
MF	GO:0003700	DNA-binding transcription factor activity	5/174	400/14094	0.55203	0.773082	ENSDARG00000040623/ENSDARG00000076182/ENSDARG00000017007/ENSDARG00000086173/ENSDARG00000015355	fosl2/stat1b/nr4a2a/relb/fosl1a	5	5	ENSDARG00000040623/ENSDARG00000076182/ENSDARG00000017007/ENSDARG00000086173/ENSDARG00000015355	0
MF	GO:0015267	channel activity	4/174	320/14094	0.560137	0.773082	ENSDARG00000014496/ENSDARG00000086647/ENSDARG00000052765/novel.1804	trpv6/chrng/gria2b/-	4	2	ENSDARG00000086647/ENSDARG00000052765	2	ENSDARG00000014496/novel.1804
MF	GO:0022803	passive transmembrane transporter activity	4/174	320/14094	0.560137	0.773082	ENSDARG00000014496/ENSDARG00000086647/ENSDARG00000052765/novel.1804	trpv6/chrng/gria2b/-	4	2	ENSDARG00000086647/ENSDARG00000052765	2	ENSDARG00000014496/novel.1804
MF	GO:0008047	enzyme activator activity	1/174	70/14094	0.581771	0.796358	ENSDARG00000071011	cdk5r2a	1	1	ENSDARG00000071011	0
MF	GO:0016829	lyase activity	1/174	76/14094	0.611961	0.817038	ENSDARG00000020956	pck2	1	1	ENSDARG00000020956	0
MF	GO:0004866	endopeptidase inhibitor activity	1/174	77/14094	0.616777	0.817038	ENSDARG00000075261	timp2b	1	1	ENSDARG00000075261	0
MF	GO:0061135	endopeptidase regulator activity	1/174	77/14094	0.616777	0.817038	ENSDARG00000075261	timp2b	1	1	ENSDARG00000075261	0
MF	GO:0043565	sequence-specific DNA binding	3/174	257/14094	0.6182	0.817038	ENSDARG00000040623/ENSDARG00000017007/ENSDARG00000015355	fosl2/nr4a2a/fosl1a	3	3	ENSDARG00000040623/ENSDARG00000017007/ENSDARG00000015355	0
MF	GO:0016747	transferase activity, transferring acyl groups other than amino-acyl groups	1/174	79/14094	0.626233	0.817038	ENSDARG00000095908	sat1a.2	1	1	ENSDARG00000095908	0
MF	GO:0044877	protein-containing complex binding	1/174	79/14094	0.626233	0.817038	ENSDARG00000025013	gna14a	1	0		1	ENSDARG00000025013
MF	GO:0140110	transcription regulator activity	5/174	443/14094	0.642768	0.820918	ENSDARG00000040623/ENSDARG00000076182/ENSDARG00000017007/ENSDARG00000086173/ENSDARG00000015355	fosl2/stat1b/nr4a2a/relb/fosl1a	5	5	ENSDARG00000040623/ENSDARG00000076182/ENSDARG00000017007/ENSDARG00000086173/ENSDARG00000015355	0
MF	GO:0022836	gated channel activity	2/174	177/14094	0.645443	0.820918	ENSDARG00000086647/ENSDARG00000052765	chrng/gria2b	2	2	ENSDARG00000086647/ENSDARG00000052765	0
MF	GO:0022839	ion gated channel activity	2/174	177/14094	0.645443	0.820918	ENSDARG00000086647/ENSDARG00000052765	chrng/gria2b	2	2	ENSDARG00000086647/ENSDARG00000052765	0
MF	GO:0003779	actin binding	1/174	84/14094	0.648869	0.820918	ENSDARG00000076364	si:dkey-178k16.1	1	1	ENSDARG00000076364	0
MF	GO:0005088	Ras guanyl-nucleotide exchange factor activity	1/174	87/14094	0.661791	0.824769	ENSDARG00000101752	plekhg5b	1	1	ENSDARG00000101752	0
MF	GO:0005089	Rho guanyl-nucleotide exchange factor activity	1/174	87/14094	0.661791	0.824769	ENSDARG00000101752	plekhg5b	1	1	ENSDARG00000101752	0
MF	GO:0008083	growth factor activity	1/174	93/14094	0.686233	0.848896	ENSDARG00000034895	tgfb1b	1	1	ENSDARG00000034895	0
MF	GO:0005543	phospholipid binding	1/174	96/14094	0.697787	0.856842	ENSDARG00000003216	anxa2a	1	1	ENSDARG00000003216	0
MF	GO:0046983	protein dimerization activity	3/174	297/14094	0.713699	0.869983	ENSDARG00000017230/novel.3385/ENSDARG00000042041	fbxw11b/-/tal2	3	3	ENSDARG00000017230/novel.3385/ENSDARG00000042041	0
MF	GO:0017048	Rho GTPase binding	1/174	104/14094	0.726572	0.879257	ENSDARG00000101752	plekhg5b	1	1	ENSDARG00000101752	0
MF	GO:0005216	ion channel activity	3/174	316/14094	0.752181	0.889924	ENSDARG00000014496/ENSDARG00000086647/ENSDARG00000052765	trpv6/chrng/gria2b	3	2	ENSDARG00000086647/ENSDARG00000052765	1	ENSDARG00000014496
MF	GO:0022838	substrate-specific channel activity	3/174	316/14094	0.752181	0.889924	ENSDARG00000014496/ENSDARG00000086647/ENSDARG00000052765	trpv6/chrng/gria2b	3	2	ENSDARG00000086647/ENSDARG00000052765	1	ENSDARG00000014496
MF	GO:0017111	nucleoside-triphosphatase activity	4/174	417/14094	0.761163	0.889924	ENSDARG00000094901/ENSDARG00000001889/ENSDARG00000043474/ENSDARG00000025013	abcc6b.2/tuba1a/atp2b3a/gna14a	4	3	ENSDARG00000094901/ENSDARG00000001889/ENSDARG00000043474	1	ENSDARG00000025013
MF	GO:0016741	transferase activity, transferring one-carbon groups	1/174	118/14094	0.770537	0.889924	ENSDARG00000070230	aldh1l2	1	1	ENSDARG00000070230	0
MF	GO:0016462	pyrophosphatase activity	4/174	424/14094	0.772465	0.889924	ENSDARG00000094901/ENSDARG00000001889/ENSDARG00000043474/ENSDARG00000025013	abcc6b.2/tuba1a/atp2b3a/gna14a	4	3	ENSDARG00000094901/ENSDARG00000001889/ENSDARG00000043474	1	ENSDARG00000025013
MF	GO:0017016	Ras GTPase binding	1/174	120/14094	0.776215	0.889924	ENSDARG00000101752	plekhg5b	1	1	ENSDARG00000101752	0
MF	GO:0031267	small GTPase binding	1/174	120/14094	0.776215	0.889924	ENSDARG00000101752	plekhg5b	1	1	ENSDARG00000101752	0
MF	GO:0003723	RNA binding	2/174	230/14094	0.779953	0.889924	ENSDARG00000017673/novel.2912	nova2/-	2	2	ENSDARG00000017673/novel.2912	0
MF	GO:0016818	hydrolase activity, acting on acid anhydrides, in phosphorus-containing anhydrides	4/174	431/14094	0.783346	0.889924	ENSDARG00000094901/ENSDARG00000001889/ENSDARG00000043474/ENSDARG00000025013	abcc6b.2/tuba1a/atp2b3a/gna14a	4	3	ENSDARG00000094901/ENSDARG00000001889/ENSDARG00000043474	1	ENSDARG00000025013
MF	GO:0016817	hydrolase activity, acting on acid anhydrides	4/174	441/14094	0.798175	0.900643	ENSDARG00000094901/ENSDARG00000001889/ENSDARG00000043474/ENSDARG00000025013	abcc6b.2/tuba1a/atp2b3a/gna14a	4	3	ENSDARG00000094901/ENSDARG00000001889/ENSDARG00000043474	1	ENSDARG00000025013
MF	GO:0140098	catalytic activity, acting on RNA	1/174	134/14094	0.812236	0.910359	novel.1222	-	1	0		1	novel.1222
MF	GO:0016758	transferase activity, transferring hexosyl groups	1/174	148/14094	0.842487	0.935647	ENSDARG00000091916	ugt5b4	1	0		1	ENSDARG00000091916
MF	GO:0008289	lipid binding	1/174	154/14094	0.853919	0.935647	ENSDARG00000003216	anxa2a	1	1	ENSDARG00000003216	0
MF	GO:0050662	coenzyme binding	1/174	155/14094	0.855742	0.935647	ENSDARG00000052734	hmgcra	1	1	ENSDARG00000052734	0
MF	GO:0016791	phosphatase activity	1/174	157/14094	0.859322	0.935647	ENSDARG00000020364	fbp1b	1	0		1	ENSDARG00000020364
MF	GO:0005085	guanyl-nucleotide exchange factor activity	1/174	159/14094	0.862812	0.935647	ENSDARG00000101752	plekhg5b	1	1	ENSDARG00000101752	0
MF	GO:0008092	cytoskeletal protein binding	1/174	168/14094	0.877485	0.94542	ENSDARG00000076364	si:dkey-178k16.1	1	1	ENSDARG00000076364	0
MF	GO:0051020	GTPase binding	1/174	192/14094	0.909421	0.973547	ENSDARG00000101752	plekhg5b	1	1	ENSDARG00000101752	0
MF	GO:0019899	enzyme binding	1/174	209/14094	0.926889	0.978953	ENSDARG00000101752	plekhg5b	1	1	ENSDARG00000101752	0
MF	GO:0016788	hydrolase activity, acting on ester bonds	2/174	358/14094	0.938175	0.978953	novel.1222/ENSDARG00000020364	-/fbp1b	2	0		2	novel.1222/ENSDARG00000020364
MF	GO:0019001	guanyl nucleotide binding	3/174	490/14094	0.944287	0.978953	ENSDARG00000020956/novel.383/ENSDARG00000025013	pck2/-/gna14a	3	1	ENSDARG00000020956	2	novel.383/ENSDARG00000025013
MF	GO:0042578	phosphoric ester hydrolase activity	1/174	232/14094	0.945309	0.978953	ENSDARG00000020364	fbp1b	1	0		1	ENSDARG00000020364
MF	GO:0016757	transferase activity, transferring glycosyl groups	1/174	251/14094	0.956985	0.978953	ENSDARG00000091916	ugt5b4	1	0		1	ENSDARG00000091916
MF	GO:0001883	purine nucleoside binding	2/174	458/14094	0.978722	0.978953	ENSDARG00000020956/novel.383	pck2/-	2	1	ENSDARG00000020956	1	novel.383
MF	GO:0005525	GTP binding	2/174	458/14094	0.978722	0.978953	ENSDARG00000020956/novel.383	pck2/-	2	1	ENSDARG00000020956	1	novel.383
MF	GO:0032549	ribonucleoside binding	2/174	458/14094	0.978722	0.978953	ENSDARG00000020956/novel.383	pck2/-	2	1	ENSDARG00000020956	1	novel.383
MF	GO:0032550	purine ribonucleoside binding	2/174	458/14094	0.978722	0.978953	ENSDARG00000020956/novel.383	pck2/-	2	1	ENSDARG00000020956	1	novel.383
MF	GO:0001882	nucleoside binding	2/174	459/14094	0.978953	0.978953	ENSDARG00000020956/novel.383	pck2/-	2	1	ENSDARG00000020956	1	novel.383
MF	GO:0032561	guanyl ribonucleotide binding	2/174	459/14094	0.978953	0.978953	ENSDARG00000020956/novel.383	pck2/-	2	1	ENSDARG00000020956	1	novel.383
GO enrichment analysis of differentially expressed genes was implemented by the cluster. Profiler R package, in which gene length bias was corrected. GO terms with corrected P value less than 0.05 were considered significantly enriched by differential expressed genes.
