# Supplementary material for: Effects and mechanisms of Porphyromonas gingivalis outer membrane vesicles induced cardiovascular injury
Source: BMC Oral Health. 2024 Jan 19;24:112. doi: 10.1186/s12903-024-03886-7 (PMC10799447; doi:10.1186/s12903-024-03886-7)
Supplement: Supplementary file 6 — Supplementary Material 6 [file 12903_2024_3886_MOESM6_ESM.xlsx]

## Sheet: Excel S5 GO enrichment results 
Excel S5: GO enrichment results with significant
Category	GOID	Description	GeneRatio	BgRatio	pvalue	padj	geneID	geneName	Count	Up	Up_Gene_id	Down	Down_Gene_id
CC	GO:0005576	extracellular region	18/81	379/4709	5.38469e-05	0.00339235	ENSDARG00000098700/ENSDARG00000079296/ENSDARG00000075045/ENSDARG00000090873/ENSDARG00000042816/ENSDARG00000114451/ENSDARG00000103775/ENSDARG00000005943/ENSDARG00000114454/ENSDARG00000040799/ENSDARG00000035852/ENSDARG00000037946/ENSDARG00000076420/ENSDARG00000111840/ENSDARG00000012395/ENSDARG00000099351/ENSDARG00000104217/ENSDARG00000040159	il1b/gcga/cxcl18b/ccl34a.4/mmp9/mmp13a/thbs1a/htra4/CR762483.1/sst1.1/cart3/prl/dkk2/cxcl18a.1/mmp13a/igfbp1a/gpc2/wnt4b	18	16	ENSDARG00000098700/ENSDARG00000079296/ENSDARG00000075045/ENSDARG00000090873/ENSDARG00000042816/ENSDARG00000114451/ENSDARG00000103775/ENSDARG00000114454/ENSDARG00000040799/ENSDARG00000035852/ENSDARG00000037946/ENSDARG00000111840/ENSDARG00000012395/ENSDARG00000099351/ENSDARG00000104217/ENSDARG00000040159	2	ENSDARG00000005943/ENSDARG00000076420
CC	GO:0005882	intermediate filament	5/81	55/4709	0.0023595	0.0470223	ENSDARG00000018404/ENSDARG00000025301/ENSDARG00000012426/ENSDARG00000043697/ENSDARG00000021351	krt18a.1/gfap/neflb/nefmb/nefma	5	5	ENSDARG00000018404/ENSDARG00000025301/ENSDARG00000012426/ENSDARG00000043697/ENSDARG00000021351	0
CC	GO:0045111	intermediate filament cytoskeleton	5/81	55/4709	0.0023595	0.0470223	ENSDARG00000018404/ENSDARG00000025301/ENSDARG00000012426/ENSDARG00000043697/ENSDARG00000021351	krt18a.1/gfap/neflb/nefmb/nefma	5	5	ENSDARG00000018404/ENSDARG00000025301/ENSDARG00000012426/ENSDARG00000043697/ENSDARG00000021351	0
CC	GO:0099513	polymeric cytoskeletal fiber	5/81	58/4709	0.00298554	0.0470223	ENSDARG00000018404/ENSDARG00000025301/ENSDARG00000012426/ENSDARG00000043697/ENSDARG00000021351	krt18a.1/gfap/neflb/nefmb/nefma	5	5	ENSDARG00000018404/ENSDARG00000025301/ENSDARG00000012426/ENSDARG00000043697/ENSDARG00000021351	0
MF	GO:0005507	copper ion binding	4/174	30/14094	0.000478593	0.0370064	novel.1449/ENSDARG00000026403/novel.4982/ENSDARG00000101385	-/hephl1b/-/f8	4	2	novel.4982/ENSDARG00000101385	2	novel.1449/ENSDARG00000026403
MF	GO:0005126	cytokine receptor binding	5/174	59/14094	0.000790914	0.0370064	ENSDARG00000075045/ENSDARG00000090873/ENSDARG00000114454/ENSDARG00000111840/novel.4633	cxcl18b/ccl34a.4/CR762483.1/cxcl18a.1/-	5	4	ENSDARG00000075045/ENSDARG00000090873/ENSDARG00000114454/ENSDARG00000111840	1	novel.4633
MF	GO:0008009	chemokine activity	4/174	37/14094	0.00107845	0.0370064	ENSDARG00000075045/ENSDARG00000090873/ENSDARG00000114454/ENSDARG00000111840	cxcl18b/ccl34a.4/CR762483.1/cxcl18a.1	4	4	ENSDARG00000075045/ENSDARG00000090873/ENSDARG00000114454/ENSDARG00000111840	0
MF	GO:0042379	chemokine receptor binding	4/174	37/14094	0.00107845	0.0370064	ENSDARG00000075045/ENSDARG00000090873/ENSDARG00000114454/ENSDARG00000111840	cxcl18b/ccl34a.4/CR762483.1/cxcl18a.1	4	4	ENSDARG00000075045/ENSDARG00000090873/ENSDARG00000114454/ENSDARG00000111840	0
MF	GO:0001664	G protein-coupled receptor binding	4/174	38/14094	0.00119383	0.0370064	ENSDARG00000075045/ENSDARG00000090873/ENSDARG00000114454/ENSDARG00000111840	cxcl18b/ccl34a.4/CR762483.1/cxcl18a.1	4	4	ENSDARG00000075045/ENSDARG00000090873/ENSDARG00000114454/ENSDARG00000111840	0
MF	GO:0005102	signaling receptor binding	11/174	302/14094	0.00132957	0.0370064	ENSDARG00000079296/ENSDARG00000075045/ENSDARG00000022615/ENSDARG00000090873/ENSDARG00000114454/ENSDARG00000040799/ENSDARG00000037946/ENSDARG00000111840/novel.4633/ENSDARG00000040159/ENSDARG00000034895	gcga/cxcl18b/si:ch211-241e1.3/ccl34a.4/CR762483.1/sst1.1/prl/cxcl18a.1/-/wnt4b/tgfb1b	11	10	ENSDARG00000079296/ENSDARG00000075045/ENSDARG00000022615/ENSDARG00000090873/ENSDARG00000114454/ENSDARG00000040799/ENSDARG00000037946/ENSDARG00000111840/ENSDARG00000040159/ENSDARG00000034895	1	novel.4633
MF	GO:0005125	cytokine activity	4/174	43/14094	0.00190268	0.0453925	ENSDARG00000075045/ENSDARG00000090873/ENSDARG00000114454/ENSDARG00000111840	cxcl18b/ccl34a.4/CR762483.1/cxcl18a.1	4	4	ENSDARG00000075045/ENSDARG00000090873/ENSDARG00000114454/ENSDARG00000111840	0
GO enrichment analysis of differentially expressed genes was implemented by the cluster. Profiler R package, in which gene length bias was corrected. GO terms with corrected P value less than 0.05 were considered significantly enriched by differential expressed genes.
