# Supplementary material for: Effects and mechanisms of Porphyromonas gingivalis outer membrane vesicles induced cardiovascular injury
Source: BMC Oral Health. 2024 Jan 19;24:112. doi: 10.1186/s12903-024-03886-7 (PMC10799447; doi:10.1186/s12903-024-03886-7)
Supplement: Supplementary file 7 — Supplementary Material 7 [file 12903_2024_3886_MOESM7_ESM.xlsx]

## Sheet: Excel S6 KEGG enrichment result
Excel S6: KEGG enrichment results
KEGGID	Description	GeneRatio	BgRatio	pvalue	padj	geneID	geneName	keggID	Count	Up	Up_Gene_id	Down	Down_Gene_id
dre04512	ECM-receptor interaction	8/90	138/7807	0.000178097	0.0172755	ENSDARG00000059369/ENSDARG00000022615/ENSDARG00000059945/ENSDARG00000102777/ENSDARG00000003395/ENSDARG00000103775/novel.132/ENSDARG00000068288	si:ch1073-15f12.3/si:ch211-241e1.3/sv2a/thbs4a/col4a3/thbs1a/-/lamc2	dre:572057/dre:567640/dre:568033/dre:563429/dre:553354/dre:100332237/dre:100006255/dre:567928	8	6	ENSDARG00000059369/ENSDARG00000022615/ENSDARG00000059945/ENSDARG00000103775/novel.132/ENSDARG00000068288	2	ENSDARG00000102777/ENSDARG00000003395
dre04620	Toll-like receptor signaling pathway	5/90	109/7807	0.00830971	0.311009	ENSDARG00000098700/ENSDARG00000076182/ENSDARG00000114454/ENSDARG00000027552/ENSDARG00000052322	il1b/stat1b/CR762483.1/mapk1/tlr5b	dre:405770/dre:368481/dre:101883994/dre:360144/dre:403139	5	5	ENSDARG00000098700/ENSDARG00000076182/ENSDARG00000114454/ENSDARG00000027552/ENSDARG00000052322	0
dre04933	AGE-RAGE signaling pathway in diabetic complications	6/90	171/7807	0.0138371	0.311009	ENSDARG00000056795/ENSDARG00000098700/ENSDARG00000076182/ENSDARG00000003395/ENSDARG00000027552/ENSDARG00000034895	serpine1/il1b/stat1b/col4a3/mapk1/tgfb1b	dre:100136840/dre:405770/dre:368481/dre:553354/dre:360144/dre:563884	6	5	ENSDARG00000056795/ENSDARG00000098700/ENSDARG00000076182/ENSDARG00000027552/ENSDARG00000034895	1	ENSDARG00000003395
dre00430	Taurine and hypotaurine metabolism	2/90	16/7807	0.0141998	0.311009	ENSDARG00000015537/ENSDARG00000023526	gad2/ggt1a	dre:550403/dre:393387	2	2	ENSDARG00000015537/ENSDARG00000023526	0
dre00830	Retinol metabolism	4/90	96/7807	0.0245635	0.311009	ENSDARG00000033999/ENSDARG00000098315/ENSDARG00000091916/ENSDARG00000058730	cyp26a1/cyp1a/ugt5b4/rdh10a	dre:30381/dre:140634/dre:791210/dre:562840	4	3	ENSDARG00000033999/ENSDARG00000098315/ENSDARG00000058730	1	ENSDARG00000091916
dre04130	SNARE interactions in vesicular transport	3/90	57/7807	0.0277157	0.311009	ENSDARG00000000503/ENSDARG00000031283/ENSDARG00000055252	stx1b/vamp1/snap23.2	dre:58038/dre:406707/dre:641321	3	3	ENSDARG00000000503/ENSDARG00000031283/ENSDARG00000055252	0
dre00051	Fructose and mannose metabolism	3/90	58/7807	0.0289896	0.311009	ENSDARG00000001953/novel.4598/ENSDARG00000020364	pfkfb3/-/fbp1b	dre:554477/dre:568001/dre:282672	3	2	ENSDARG00000001953/novel.4598	1	ENSDARG00000020364
dre00250	Alanine, aspartate and glutamate metabolism	3/90	58/7807	0.0289896	0.311009	ENSDARG00000077256/ENSDARG00000015537/novel.4797	nat8l/gad2/-	dre:564754/dre:550403/dre:447815	3	3	ENSDARG00000077256/ENSDARG00000015537/novel.4797	0
dre00100	Steroid biosynthesis	2/90	24/7807	0.0307749	0.311009	ENSDARG00000042641/ENSDARG00000103277	cyp51/cyp24a1	dre:414331/dre:100004700	2	2	ENSDARG00000042641/ENSDARG00000103277	0
dre00900	Terpenoid backbone biosynthesis	2/90	25/7807	0.0332044	0.311009	novel.4184/ENSDARG00000052734	-/hmgcra	dre:559054/dre:559054	2	2	novel.4184/ENSDARG00000052734	0
dre04068	FoxO signaling pathway	6/90	212/7807	0.0352691	0.311009	ENSDARG00000020956/ENSDARG00000027552/novel.3405/ENSDARG00000045150/novel.2345/ENSDARG00000034895	pck2/mapk1/-/csnk1e/-/tgfb1b	dre:406473/dre:360144/dre:324140/dre:100006858/dre:570965/dre:563884	6	5	ENSDARG00000020956/ENSDARG00000027552/novel.3405/ENSDARG00000045150/ENSDARG00000034895	1	novel.2345
dre04510	Focal adhesion	8/90	371/7807	0.0634676	0.51303	ENSDARG00000059369/ENSDARG00000022615/ENSDARG00000102777/ENSDARG00000003395/ENSDARG00000103775/ENSDARG00000027552/novel.132/ENSDARG00000068288	si:ch1073-15f12.3/si:ch211-241e1.3/thbs4a/col4a3/thbs1a/mapk1/-/lamc2	dre:572057/dre:567640/dre:563429/dre:553354/dre:100332237/dre:360144/dre:100006255/dre:567928	8	6	ENSDARG00000059369/ENSDARG00000022615/ENSDARG00000103775/ENSDARG00000027552/novel.132/ENSDARG00000068288	2	ENSDARG00000102777/ENSDARG00000003395
dre04310	Wnt signaling pathway	6/90	262/7807	0.0813457	0.606964	ENSDARG00000017230/ENSDARG00000076420/ENSDARG00000045150/ENSDARG00000025420/ENSDARG00000015355/ENSDARG00000040159	fbxw11b/dkk2/csnk1e/fzd5/fosl1a/wnt4b	dre:406825/dre:792404/dre:100006858/dre:30364/dre:564241/dre:791993	6	5	ENSDARG00000017230/ENSDARG00000045150/ENSDARG00000025420/ENSDARG00000015355/ENSDARG00000040159	1	ENSDARG00000076420
dre04625	C-type lectin receptor signaling pathway	4/90	156/7807	0.105355	0.645961	ENSDARG00000098700/ENSDARG00000076182/ENSDARG00000027552/ENSDARG00000086173	il1b/stat1b/mapk1/relb	dre:405770/dre:368481/dre:360144/dre:795414	4	4	ENSDARG00000098700/ENSDARG00000076182/ENSDARG00000027552/ENSDARG00000086173	0
dre00030	Pentose phosphate pathway	2/90	48/7807	0.105508	0.645961	novel.4598/ENSDARG00000020364	-/fbp1b	dre:568001/dre:282672	2	1	novel.4598	1	ENSDARG00000020364
dre04060	Cytokine-cytokine receptor interaction	5/90	218/7807	0.10655	0.645961	ENSDARG00000098700/ENSDARG00000037859/ENSDARG00000114454/novel.4633/ENSDARG00000034895	il1b/il11a/CR762483.1/-/tgfb1b	dre:405770/dre:570404/dre:101883994/dre:567542/dre:563884	5	4	ENSDARG00000098700/ENSDARG00000037859/ENSDARG00000114454/ENSDARG00000034895	1	novel.4633
dre00190	Oxidative phosphorylation	4/90	164/7807	0.120563	0.663487	ENSDARG00000058463/novel.4255/ENSDARG00000041417/novel.4982	ndufab1a/-/atp6ap1a/-	dre:573619/dre:767750/dre:100004566/dre:447914	4	2	ENSDARG00000041417/novel.4982	2	ENSDARG00000058463/novel.4255
dre00010	Glycolysis / Gluconeogenesis	3/90	106/7807	0.123121	0.663487	ENSDARG00000020956/novel.4598/ENSDARG00000020364	pck2/-/fbp1b	dre:406473/dre:568001/dre:282672	3	2	ENSDARG00000020956/novel.4598	1	ENSDARG00000020364
dre04621	NOD-like receptor signaling pathway	4/90	198/7807	0.194349	0.753369	ENSDARG00000098700/ENSDARG00000076182/ENSDARG00000027552/novel.2345	il1b/stat1b/mapk1/-	dre:405770/dre:368481/dre:360144/dre:570965	4	3	ENSDARG00000098700/ENSDARG00000076182/ENSDARG00000027552	1	novel.2345
dre04340	Hedgehog signaling pathway	2/90	74/7807	0.209807	0.753369	ENSDARG00000017230/ENSDARG00000045150	fbxw11b/csnk1e	dre:406825/dre:100006858	2	2	ENSDARG00000017230/ENSDARG00000045150	0
dre04145	Phagosome	4/90	208/7807	0.21833	0.753369	ENSDARG00000102777/ENSDARG00000001889/ENSDARG00000103775/ENSDARG00000041417	thbs4a/tuba1a/thbs1a/atp6ap1a	dre:563429/dre:573216/dre:100332237/dre:100004566	4	3	ENSDARG00000001889/ENSDARG00000103775/ENSDARG00000041417	1	ENSDARG00000102777
dre00330	Arginine and proline metabolism	2/90	77/7807	0.222535	0.753369	ENSDARG00000007377/ENSDARG00000095908	odc1/sat1a.2	dre:114426/dre:431716	2	2	ENSDARG00000007377/ENSDARG00000095908	0
dre04261	Adrenergic signaling in cardiomyocytes	5/90	282/7807	0.22515	0.753369	ENSDARG00000078760/ENSDARG00000027552/novel.3635/ENSDARG00000043474/ENSDARG00000076401	cacna2d3/mapk1/-/atp2b3a/cacng3b	dre:100148645/dre:360144/dre:415164/dre:436745/dre:564883	5	4	ENSDARG00000078760/ENSDARG00000027552/ENSDARG00000043474/ENSDARG00000076401	1	novel.3635
dre00140	Steroid hormone biosynthesis	2/90	79/7807	0.231056	0.753369	ENSDARG00000098315/ENSDARG00000091916	cyp1a/ugt5b4	dre:140634/dre:791210	2	1	ENSDARG00000098315	1	ENSDARG00000091916
dre00910	Nitrogen metabolism	1/90	23/7807	0.234377	0.753369	ENSDARG00000042293	ca4b	dre:553246	1	0		1	ENSDARG00000042293
dre03008	Ribosome biogenesis in eukaryotes	2/90	80/7807	0.235325	0.753369	ENSDARG00000098433/ENSDARG00000112256	utp6/rpp25b	dre:393107/dre:101885168	2	2	ENSDARG00000098433/ENSDARG00000112256	0
dre04910	Insulin signaling pathway	4/90	215/7807	0.235582	0.753369	ENSDARG00000020956/ENSDARG00000027552/ENSDARG00000020364/ENSDARG00000026611	pck2/mapk1/fbp1b/socs3b	dre:406473/dre:360144/dre:282672/dre:406596	4	3	ENSDARG00000020956/ENSDARG00000027552/ENSDARG00000026611	1	ENSDARG00000020364
dre00480	Glutathione metabolism	2/90	81/7807	0.239598	0.753369	ENSDARG00000007377/ENSDARG00000023526	odc1/ggt1a	dre:114426/dre:393387	2	2	ENSDARG00000007377/ENSDARG00000023526	0
dre00980	Metabolism of xenobiotics by cytochrome P450	2/90	82/7807	0.243876	0.753369	ENSDARG00000098315/ENSDARG00000091916	cyp1a/ugt5b4	dre:140634/dre:791210	2	1	ENSDARG00000098315	1	ENSDARG00000091916
dre00670	One carbon pool by folate	1/90	25/7807	0.25198	0.753369	ENSDARG00000070230	aldh1l2	dre:100333269	1	1	ENSDARG00000070230	0
dre04350	TGF-beta signaling pathway	3/90	151/7807	0.252446	0.753369	ENSDARG00000103775/ENSDARG00000027552/ENSDARG00000034895	thbs1a/mapk1/tgfb1b	dre:100332237/dre:360144/dre:563884	3	3	ENSDARG00000103775/ENSDARG00000027552/ENSDARG00000034895	0
dre00532	Glycosaminoglycan biosynthesis - chondroitin sulfate / dermatan sulfate	1/90	26/7807	0.260631	0.753369	ENSDARG00000034375	chst11	dre:404232	1	1	ENSDARG00000034375	0
dre00650	Butanoate metabolism	1/90	27/7807	0.269183	0.753369	ENSDARG00000015537	gad2	dre:550403	1	1	ENSDARG00000015537	0
dre04540	Gap junction	3/90	157/7807	0.271171	0.753369	ENSDARG00000001889/ENSDARG00000020656/ENSDARG00000027552	tuba1a/prkg1a/mapk1	dre:573216/dre:394005/dre:360144	3	3	ENSDARG00000001889/ENSDARG00000020656/ENSDARG00000027552	0
dre04218	Cellular senescence	4/90	243/7807	0.30733	0.753369	ENSDARG00000056795/ENSDARG00000017230/ENSDARG00000027552/ENSDARG00000034895	serpine1/fbxw11b/mapk1/tgfb1b	dre:100136840/dre:406825/dre:360144/dre:563884	4	4	ENSDARG00000056795/ENSDARG00000017230/ENSDARG00000027552/ENSDARG00000034895	0
dre04260	Cardiac muscle contraction	3/90	169/7807	0.309035	0.753369	ENSDARG00000078760/novel.3635/ENSDARG00000076401	cacna2d3/-/cacng3b	dre:100148645/dre:415164/dre:564883	3	2	ENSDARG00000078760/ENSDARG00000076401	1	novel.3635
dre04916	Melanogenesis	3/90	173/7807	0.321722	0.753369	ENSDARG00000027552/ENSDARG00000025420/ENSDARG00000040159	mapk1/fzd5/wnt4b	dre:360144/dre:30364/dre:791993	3	3	ENSDARG00000027552/ENSDARG00000025420/ENSDARG00000040159	0
dre04115	p53 signaling pathway	2/90	101/7807	0.325152	0.753369	ENSDARG00000056795/ENSDARG00000103775	serpine1/thbs1a	dre:100136840/dre:100332237	2	2	ENSDARG00000056795/ENSDARG00000103775	0
dre04150	mTOR signaling pathway	4/90	250/7807	0.325705	0.753369	ENSDARG00000027552/novel.3405/ENSDARG00000025420/ENSDARG00000040159	mapk1/-/fzd5/wnt4b	dre:360144/dre:324140/dre:30364/dre:791993	4	4	ENSDARG00000027552/novel.3405/ENSDARG00000025420/ENSDARG00000040159	0
dre00310	Lysine degradation	2/90	103/7807	0.333626	0.753369	ENSDARG00000036135/novel.3418	bbox1/-	dre:572649/dre:556077	2	2	ENSDARG00000036135/novel.3418	0
dre04672	Intestinal immune network for IgA production	1/90	36/7807	0.341879	0.753369	ENSDARG00000034895	tgfb1b	dre:563884	1	1	ENSDARG00000034895	0
dre03018	RNA degradation	2/90	106/7807	0.346282	0.753369	novel.4598/ENSDARG00000040284	-/si:dkey-79d12.5	dre:568001/dre:100538016	2	2	novel.4598/ENSDARG00000040284	0
dre04920	Adipocytokine signaling pathway	2/90	106/7807	0.346282	0.753369	ENSDARG00000020956/ENSDARG00000026611	pck2/socs3b	dre:406473/dre:406596	2	2	ENSDARG00000020956/ENSDARG00000026611	0
dre04010	MAPK signaling pathway	7/90	496/7807	0.346601	0.753369	ENSDARG00000098700/ENSDARG00000078760/ENSDARG00000027552/ENSDARG00000086173/ENSDARG00000030364/ENSDARG00000076401/ENSDARG00000034895	il1b/cacna2d3/mapk1/relb/angpt1/cacng3b/tgfb1b	dre:405770/dre:100148645/dre:360144/dre:795414/dre:114407/dre:564883/dre:563884	7	7	ENSDARG00000098700/ENSDARG00000078760/ENSDARG00000027552/ENSDARG00000086173/ENSDARG00000030364/ENSDARG00000076401/ENSDARG00000034895	0
dre03020	RNA polymerase	1/90	37/7807	0.349501	0.753369	ENSDARG00000033596	polr2c	dre:334669	1	0		1	ENSDARG00000033596
dre00410	beta-Alanine metabolism	1/90	40/7807	0.371848	0.784113	ENSDARG00000015537	gad2	dre:550403	1	1	ENSDARG00000015537	0
dre04136	Autophagy - other	1/90	43/7807	0.393434	0.811982	novel.2345	-	dre:570965	1	0		1	novel.2345
dre00020	Citrate cycle (TCA cycle)	1/90	46/7807	0.414287	0.812834	ENSDARG00000020956	pck2	dre:406473	1	1	ENSDARG00000020956	0
dre04142	Lysosome	3/90	207/7807	0.428621	0.812834	ENSDARG00000041417/ENSDARG00000035870/ENSDARG00000029402	atp6ap1a/laptm4b/sort1a	dre:100004566/dre:368911/dre:406511	3	2	ENSDARG00000041417/ENSDARG00000035870	1	ENSDARG00000029402
dre00052	Galactose metabolism	1/90	49/7807	0.434431	0.812834	novel.4598	-	dre:568001	1	1	novel.4598	0
dre04623	Cytosolic DNA-sensing pathway	1/90	49/7807	0.434431	0.812834	ENSDARG00000098700	il1b	dre:405770	1	1	ENSDARG00000098700	0
dre05168	Herpes simplex virus 1 infection	3/90	213/7807	0.446997	0.812834	ENSDARG00000098700/ENSDARG00000076182/ENSDARG00000026611	il1b/stat1b/socs3b	dre:405770/dre:368481/dre:406596	3	3	ENSDARG00000098700/ENSDARG00000076182/ENSDARG00000026611	0
dre00760	Nicotinate and nicotinamide metabolism	1/90	53/7807	0.460227	0.812834	ENSDARG00000029230	pnp4b	dre:402940	1	0		1	ENSDARG00000029230
dre00053	Ascorbate and aldarate metabolism	1/90	54/7807	0.466492	0.812834	ENSDARG00000091916	ugt5b4	dre:791210	1	0		1	ENSDARG00000091916
dre00040	Pentose and glucuronate interconversions	1/90	56/7807	0.478808	0.812834	ENSDARG00000091916	ugt5b4	dre:791210	1	0		1	ENSDARG00000091916
dre00620	Pyruvate metabolism	1/90	56/7807	0.478808	0.812834	ENSDARG00000020956	pck2	dre:406473	1	1	ENSDARG00000020956	0
dre03050	Proteasome	1/90	62/7807	0.514091	0.812834	ENSDARG00000075445	psmb5	dre:30387	1	1	ENSDARG00000075445	0
dre02010	ABC transporters	1/90	63/7807	0.519738	0.812834	ENSDARG00000094901	abcc6b.2	dre:100002917	1	1	ENSDARG00000094901	0
dre04140	Autophagy - animal	3/90	239/7807	0.523671	0.812834	ENSDARG00000027552/ENSDARG00000045294/novel.2345	mapk1/sh3glb1a/-	dre:360144/dre:792229/dre:570965	3	1	ENSDARG00000027552	2	ENSDARG00000045294/novel.2345
dre00514	Other types of O-glycan biosynthesis	1/90	64/7807	0.525319	0.812834	novel.3418	-	dre:556077	1	1	novel.3418	0
dre00380	Tryptophan metabolism	1/90	65/7807	0.530837	0.812834	ENSDARG00000098315	cyp1a	dre:140634	1	1	ENSDARG00000098315	0
dre00590	Arachidonic acid metabolism	1/90	67/7807	0.541682	0.812834	ENSDARG00000023526	ggt1a	dre:393387	1	1	ENSDARG00000023526	0
dre00860	Porphyrin and chlorophyll metabolism	1/90	67/7807	0.541682	0.812834	ENSDARG00000091916	ugt5b4	dre:791210	1	0		1	ENSDARG00000091916
dre04216	Ferroptosis	1/90	70/7807	0.557487	0.812834	ENSDARG00000095908	sat1a.2	dre:431716	1	1	ENSDARG00000095908	0
dre04514	Cell adhesion molecules (CAMs)	2/90	163/7807	0.564383	0.812834	ENSDARG00000043746/novel.4772	nrxn3a/-	dre:563598/dre:436612	2	2	ENSDARG00000043746/novel.4772	0
dre00520	Amino sugar and nucleotide sugar metabolism	1/90	72/7807	0.567723	0.812834	ENSDARG00000068951	si:ch211-219a15.4	dre:563138	1	0		1	ENSDARG00000068951
dre04622	RIG-I-like receptor signaling pathway	1/90	72/7807	0.567723	0.812834	novel.2345	-	dre:570965	1	0		1	novel.2345
dre05132	Salmonella infection	4/90	346/7807	0.569821	0.812834	ENSDARG00000003216/ENSDARG00000098700/ENSDARG00000027552/ENSDARG00000052322	anxa2a/il1b/mapk1/tlr5b	dre:325557/dre:405770/dre:360144/dre:403139	4	4	ENSDARG00000003216/ENSDARG00000098700/ENSDARG00000027552/ENSDARG00000052322	0
dre04114	Oocyte meiosis	2/90	176/7807	0.606476	0.834693	ENSDARG00000017230/ENSDARG00000027552	fbxw11b/mapk1	dre:406825/dre:360144	2	2	ENSDARG00000017230/ENSDARG00000027552	0
dre01200	Carbon metabolism	2/90	177/7807	0.609585	0.834693	novel.4598/ENSDARG00000020364	-/fbp1b	dre:568001/dre:282672	2	1	novel.4598	1	ENSDARG00000020364
dre00982	Drug metabolism - cytochrome P450	1/90	81/7807	0.610961	0.834693	ENSDARG00000091916	ugt5b4	dre:791210	1	0		1	ENSDARG00000091916
dre00240	Pyrimidine metabolism	1/90	87/7807	0.637381	0.858694	ENSDARG00000029230	pnp4b	dre:402940	1	0		1	ENSDARG00000029230
dre04120	Ubiquitin mediated proteolysis	2/90	196/7807	0.665182	0.883872	ENSDARG00000017230/ENSDARG00000026611	fbxw11b/socs3b	dre:406825/dre:406596	2	2	ENSDARG00000017230/ENSDARG00000026611	0
dre04370	VEGF signaling pathway	1/90	102/7807	0.695919	0.884119	ENSDARG00000027552	mapk1	dre:360144	1	1	ENSDARG00000027552	0
dre04217	Necroptosis	2/90	209/7807	0.699482	0.884119	ENSDARG00000098700/ENSDARG00000076182	il1b/stat1b	dre:405770/dre:368481	2	2	ENSDARG00000098700/ENSDARG00000076182	0
dre03320	PPAR signaling pathway	1/90	107/7807	0.713273	0.884119	ENSDARG00000020956	pck2	dre:406473	1	1	ENSDARG00000020956	0
dre04146	Peroxisome	1/90	111/7807	0.726447	0.884119	ENSDARG00000040248	crata	dre:449545	1	1	ENSDARG00000040248	0
dre04270	Vascular smooth muscle contraction	2/90	222/7807	0.73086	0.884119	ENSDARG00000020656/ENSDARG00000027552	prkg1a/mapk1	dre:394005/dre:360144	2	2	ENSDARG00000020656/ENSDARG00000027552	0
dre01230	Biosynthesis of amino acids	1/90	114/7807	0.735934	0.884119	novel.4598	-	dre:568001	1	1	novel.4598	0
dre00562	Inositol phosphate metabolism	1/90	120/7807	0.753942	0.884119	ENSDARG00000008592	mtmr8	dre:393365	1	1	ENSDARG00000008592	0
dre04371	Apelin signaling pathway	2/90	234/7807	0.757349	0.884119	ENSDARG00000056795/ENSDARG00000027552	serpine1/mapk1	dre:100136840/dre:360144	2	2	ENSDARG00000056795/ENSDARG00000027552	0
dre00983	Drug metabolism - other enzymes	1/90	125/7807	0.768016	0.884119	ENSDARG00000091916	ugt5b4	dre:791210	1	0		1	ENSDARG00000091916
dre04210	Apoptosis	2/90	240/7807	0.769741	0.884119	ENSDARG00000001889/ENSDARG00000027552	tuba1a/mapk1	dre:573216/dre:360144	2	2	ENSDARG00000001889/ENSDARG00000027552	0
dre04012	ErbB signaling pathway	1/90	127/7807	0.77342	0.884119	ENSDARG00000027552	mapk1	dre:360144	1	1	ENSDARG00000027552	0
dre04141	Protein processing in endoplasmic reticulum	2/90	244/7807	0.777697	0.884119	ENSDARG00000019360/ENSDARG00000041110	sec23b/dnajc3a	dre:327268/dre:322544	2	0		2	ENSDARG00000019360/ENSDARG00000041110
dre04914	Progesterone-mediated oocyte maturation	1/90	131/7807	0.783858	0.884119	ENSDARG00000027552	mapk1	dre:360144	1	1	ENSDARG00000027552	0
dre00564	Glycerophospholipid metabolism	1/90	140/7807	0.805636	0.895488	ENSDARG00000015854	chata	dre:100170938	1	1	ENSDARG00000015854	0
dre04520	Adherens junction	1/90	143/7807	0.812402	0.895488	ENSDARG00000027552	mapk1	dre:360144	1	1	ENSDARG00000027552	0
dre04530	Tight junction	2/90	280/7807	0.839191	0.914624	ENSDARG00000001889/novel.4772	tuba1a/-	dre:573216/dre:436612	2	2	ENSDARG00000001889/novel.4772	0
dre04912	GnRH signaling pathway	1/90	165/7807	0.855386	0.915395	ENSDARG00000027552	mapk1	dre:360144	1	1	ENSDARG00000027552	0
dre04070	Phosphatidylinositol signaling system	1/90	167/7807	0.858773	0.915395	ENSDARG00000008592	mtmr8	dre:393365	1	1	ENSDARG00000008592	0
dre04110	Cell cycle	1/90	179/7807	0.877506	0.925196	ENSDARG00000034895	tgfb1b	dre:563884	1	1	ENSDARG00000034895	0
dre00230	Purine metabolism	1/90	189/7807	0.891222	0.929554	ENSDARG00000029230	pnp4b	dre:402940	1	0		1	ENSDARG00000029230
dre03013	RNA transport	1/90	204/7807	0.908999	0.938009	ENSDARG00000112256	rpp25b	dre:101885168	1	1	ENSDARG00000112256	0
dre04020	Calcium signaling pathway	2/90	358/7807	0.923255	0.938011	ENSDARG00000043474/ENSDARG00000025013	atp2b3a/gna14a	dre:436745/dre:556160	2	1	ENSDARG00000043474	1	ENSDARG00000025013
dre04810	Regulation of actin cytoskeleton	2/90	365/7807	0.92834	0.938011	ENSDARG00000027552/novel.132	mapk1/-	dre:360144/dre:100006255	2	2	ENSDARG00000027552/novel.132	0
dre04144	Endocytosis	2/90	430/7807	0.962628	0.962628	ENSDARG00000007663/ENSDARG00000045294	amph/sh3glb1a	dre:393804/dre:792229	2	1	ENSDARG00000007663	1	ENSDARG00000045294
KEGG is a database resource for understanding high-level functions and utilities of the biological system, such as the cell, the organism and the ecosystem, from molecular-level information, especially large-scale molecular datasets generated by genome sequencing and other high-through put experimental technologies (http://www.genome.jp/kegg/). Cluster Profiler R package was used to test the stat…
