# Supplementary material for: Effects and mechanisms of Porphyromonas gingivalis outer membrane vesicles induced cardiovascular injury
Source: BMC Oral Health. 2024 Jan 19;24:112. doi: 10.1186/s12903-024-03886-7 (PMC10799447; doi:10.1186/s12903-024-03886-7)
Supplement: Supplementary file 8 — Supplementary Material 8 [file 12903_2024_3886_MOESM8_ESM.xlsx]

## Sheet: Excel S7 KEGG enrichment result
Excel S7: KEGG enrichment results with significant
KEGGID	Description	GeneRatio	BgRatio	pvalue	padj	geneID	geneName	keggID	Count	Up	Up_Gene_id	Down	Down_Gene_id
dre04512	ECM-receptor interaction	8/90	138/7807	0.000178097	0.0172755	ENSDARG00000059369/ENSDARG00000022615/ENSDARG00000059945/ENSDARG00000102777/ENSDARG00000003395/ENSDARG00000103775/novel.132/ENSDARG00000068288	si:ch1073-15f12.3/si:ch211-241e1.3/sv2a/thbs4a/col4a3/thbs1a/-/lamc2	dre:572057/dre:567640/dre:568033/dre:563429/dre:553354/dre:100332237/dre:100006255/dre:567928	8	6	ENSDARG00000059369/ENSDARG00000022615/ENSDARG00000059945/ENSDARG00000103775/novel.132/ENSDARG00000068288	2	ENSDARG00000102777/ENSDARG00000003395
KEGG is a database resource for understanding high-level functions and utilities of the biological system, such as the cell, the organism and the ecosystem, from molecular-level information, especially large-scale molecular datasets generated by genome sequencing and other high-through put experimental technologies (http://www.genome.jp/kegg/). Cluster Profiler R package was used to test the stat…
